# Supplementary material for: Taxonomic classification of strain PO100/5 shows a broader geographic distribution and genetic markers of the recently described Corynebacterium silvaticum
Source: PLoS One. 2020 Dec 21;15(12):e0244210. doi: 10.1371/journal.pone.0244210 (PMC7751848; doi:10.1371/journal.pone.0244210)
Supplement: S3 File — The analysis was performed using Type Strain Genome Server. (XLSX) [file pone.0244210.s005.xlsx]

## Sheet: Cul_assembled_p1
Type Strain Genome Server
Query strain	Subject strain	dDDH (d0, in %)	C.I. (d0, in %)	dDDH (d4, in %)	C.I. (d4, in %)	dDDH (d6, in %)	C.I. (d6, in %)	G+C content difference (in %)			Potencial new species
'08-1143-CB1'	'KL0126-cb2'	99.9	[99.9 - 100.0]	99.9	[99.8 - 99.9]	100	[100.0 - 100.0]	0
'08-1143-CB1'	'KL0468'	96.8	[95.0 - 98.0]	98.9	[98.4 - 99.3]	98.3	[97.3 - 98.9]	0
'08-1143-CB1'	'KL0472'	98.3	[97.1 - 99.0]	98.9	[98.3 - 99.2]	99.1	[98.5 - 99.5]	0.02
'08-1143-CB1'	'KL0195'	94.9	[92.5 - 96.5]	97.7	[96.7 - 98.4]	96.9	[95.5 - 97.9]	0.01
'08-1143-CB1'	'KL0194'	99.1	[98.4 - 99.5]	97.1	[95.9 - 97.9]	99.5	[99.0 - 99.7]	0.07
'08-1143-CB1'	'KL0350'	99.2	[98.4 - 99.5]	97.1	[95.9 - 97.9]	99.5	[99.1 - 99.7]	0.07
'08-1143-CB1'	'KL0345'	99.3	[98.6 - 99.6]	96.5	[95.3 - 97.5]	99.5	[99.1 - 99.7]	0.07
'08-1143-CB1'	'KL0392-cb9'	98.1	[96.8 - 98.8]	96.4	[95.0 - 97.3]	98.8	[98.0 - 99.3]	0.05
'08-1143-CB1'	'KL0433'	98.1	[96.8 - 98.8]	96.4	[95.1 - 97.4]	98.8	[98.0 - 99.3]	0.05
'08-1143-CB1'	'KL0387-cb8'	97.3	[95.7 - 98.3]	96.3	[95.0 - 97.3]	98.3	[97.4 - 99.0]	0.07
'08-1143-CB1'	'KL0252-cb5'	98.1	[96.9 - 98.9]	96	[94.6 - 97.0]	98.8	[98.1 - 99.3]	0.1
'08-1143-CB1'	'KL0246-cb3'	98.4	[97.2 - 99.0]	95.9	[94.5 - 97.0]	98.9	[98.3 - 99.4]	0.1
'08-1143-CB1'	'KL0251-cb4'	98.4	[97.2 - 99.0]	95.9	[94.5 - 97.0]	98.9	[98.3 - 99.4]	0.1
'08-1143-CB1'	Corynebacterium ulcerans NCTC 7910	97.6	[96.2 - 98.6]	88.9	[86.5 - 90.9]	97.9	[96.8 - 98.6]	0.07
'08-1143-CB1'	'KL0315-cb6'	97.1	[95.5 - 98.2]	88.7	[86.2 - 90.7]	97.5	[96.3 - 98.4]	0.06
'08-1143-CB1'	'KL0318-cb7'	97.3	[95.7 - 98.3]	88.6	[86.1 - 90.6]	97.6	[96.4 - 98.4]	0.06
'08-1143-CB1'	'KL0442'	97.3	[95.8 - 98.3]	88.3	[85.8 - 90.4]	97.7	[96.5 - 98.5]	0.06
'08-1143-CB1'	'KL0199'	95.8	[93.6 - 97.2]	88.3	[85.8 - 90.4]	96.5	[95.0 - 97.6]	0.02
'08-1143-CB1'	'KL0451'	98.2	[97.0 - 98.9]	87.3	[84.7 - 89.4]	98.2	[97.2 - 98.8]	0.03
'08-1143-CB1'	'KL0349'	91.5	[88.4 - 93.8]	66.7	[63.8 - 69.6]	89.8	[87.1 - 92.1]	0.04
'08-1143-CB1'	Corynebacterium silvaticum KL0182	90.8	[87.7 - 93.2]	40.9	[38.4 - 43.4]	80.7	[77.3 - 83.7]	1.07
'08-1143-CB1'	Corynebacterium pseudotuberculosis DSM 20689	86.3	[82.7 - 89.3]	27.6	[25.2 - 30.0]	67.5	[64.1 - 70.7]	1.19
'08-1143-CB1'	Corynebacterium pseudotuberculosis ATCC 19410	86.3	[82.6 - 89.2]	27.6	[25.2 - 30.0]	67.5	[64.0 - 70.7]	1.2
'08-1143-CB1'	Corynebacterium mustelae DSM 45274	12.9	[10.2 - 16.2]	25.1	[22.8 - 27.6]	13.3	[11.0 - 16.1]	0.81
'08-1143-CB1'	Corynebacterium vitaeruminis DSM 20294	13.2	[10.5 - 16.5]	24.8	[22.5 - 27.3]	13.6	[11.2 - 16.4]	12.15
'08-1143-CB1'	Corynebacterium pseudopelargi CCM 8832	13.2	[10.5 - 16.6]	24.4	[22.1 - 26.9]	13.6	[11.2 - 16.4]	4.53
'08-1143-CB1'	Corynebacterium pelargi DSM 46737	13.3	[10.5 - 16.6]	24.4	[22.1 - 26.9]	13.6	[11.2 - 16.4]	4.8
'08-1143-CB1'	Corynebacterium kutscheri DSM 20755	13.2	[10.5 - 16.5]	23.9	[21.6 - 26.4]	13.5	[11.2 - 16.3]	6.91
'08-1143-CB1'	Corynebacterium phocae DSM 44612	12.9	[10.2 - 16.2]	22.9	[20.6 - 25.3]	13.3	[10.9 - 16.0]	5.43
'08-1143-CB1'	Corynebacterium diphtheriae NCTC 11397	14.2	[11.4 - 17.6]	22.9	[20.6 - 25.4]	14.5	[12.0 - 17.3]	0.15
'08-1143-CB1'	Corynebacterium rouxii FRC0190 T	14.4	[11.5 - 17.8]	22.6	[20.3 - 25.0]	14.6	[12.2 - 17.5]	0.15
'08-1143-CB1'	Corynebacterium diphtheriae subsp. lausannense CHUV2995	14.2	[11.4 - 17.6]	22.6	[20.3 - 25.0]	14.4	[12.0 - 17.3]	0.56
'08-1143-CB1'	Corynebacterium belfantii FRC0043	14.2	[11.4 - 17.6]	21.8	[19.6 - 24.3]	14.4	[12.0 - 17.3]	0.25
'KL0126-cb2'	'KL0472'	98	[96.7 - 98.8]	98.9	[98.3 - 99.2]	99	[98.3 - 99.4]	0.02
'KL0126-cb2'	'KL0468'	96.5	[94.7 - 97.8]	98.9	[98.4 - 99.3]	98.1	[97.1 - 98.8]	0.01
'KL0126-cb2'	'KL0195'	94.6	[92.1 - 96.3]	97.8	[96.8 - 98.5]	96.8	[95.3 - 97.8]	0
'KL0126-cb2'	'KL0350'	99	[98.2 - 99.5]	97	[95.9 - 97.9]	99.4	[98.9 - 99.7]	0.07
'KL0126-cb2'	'KL0194'	99	[98.1 - 99.4]	97	[95.9 - 97.9]	99.4	[98.9 - 99.6]	0.07
'KL0126-cb2'	'KL0345'	99.1	[98.4 - 99.5]	96.6	[95.4 - 97.5]	99.4	[99.0 - 99.7]	0.07
'KL0126-cb2'	'KL0433'	97.9	[96.5 - 98.7]	96.4	[95.2 - 97.4]	98.7	[97.9 - 99.2]	0.05
'KL0126-cb2'	'KL0387-cb8'	97.1	[95.4 - 98.2]	96.3	[94.9 - 97.3]	98.2	[97.2 - 98.9]	0.08
'KL0126-cb2'	'KL0392-cb9'	97.9	[96.5 - 98.7]	96.3	[95.0 - 97.3]	98.7	[97.9 - 99.2]	0.06
'KL0126-cb2'	'KL0252-cb5'	97.9	[96.6 - 98.8]	96	[94.6 - 97.0]	98.7	[97.9 - 99.2]	0.1
'KL0126-cb2'	'KL0251-cb4'	98.2	[96.9 - 98.9]	95.9	[94.5 - 97.0]	98.8	[98.1 - 99.3]	0.1
'KL0126-cb2'	'KL0246-cb3'	98.2	[96.9 - 98.9]	95.9	[94.5 - 97.0]	98.8	[98.1 - 99.3]	0.1
'KL0126-cb2'	Corynebacterium ulcerans NCTC 7910	97.4	[95.9 - 98.4]	88.9	[86.5 - 90.9]	97.8	[96.6 - 98.5]	0.07
'KL0126-cb2'	'KL0315-cb6'	96.9	[95.2 - 98.0]	88.7	[86.2 - 90.7]	97.4	[96.1 - 98.2]	0.06
'KL0126-cb2'	'KL0318-cb7'	97.1	[95.4 - 98.1]	88.5	[86.0 - 90.6]	97.5	[96.2 - 98.3]	0.07
'KL0126-cb2'	'KL0442'	97.1	[95.4 - 98.2]	88.3	[85.8 - 90.4]	97.5	[96.2 - 98.3]	0.07
'KL0126-cb2'	'KL0199'	95.5	[93.3 - 97.0]	88.3	[85.8 - 90.4]	96.3	[94.7 - 97.4]	0.02
'KL0126-cb2'	'KL0451'	98	[96.7 - 98.8]	87.3	[84.7 - 89.4]	98	[97.0 - 98.7]	0.03
'KL0126-cb2'	'KL0349'	91.2	[88.1 - 93.5]	66.7	[63.7 - 69.5]	89.6	[86.8 - 91.8]	0.04
'KL0126-cb2'	Corynebacterium silvaticum KL0182	90.4	[87.2 - 92.8]	40.9	[38.4 - 43.4]	80.3	[76.9 - 83.3]	1.07
'KL0126-cb2'	Corynebacterium pseudotuberculosis ATCC 19410	85.9	[82.3 - 88.9]	27.6	[25.2 - 30.1]	67.2	[63.8 - 70.4]	1.2
'KL0126-cb2'	Corynebacterium pseudotuberculosis DSM 20689	85.9	[82.3 - 89.0]	27.6	[25.2 - 30.1]	67.2	[63.8 - 70.5]	1.2
'KL0126-cb2'	Corynebacterium mustelae DSM 45274	13	[10.2 - 16.2]	25.2	[22.9 - 27.7]	13.3	[11.0 - 16.1]	0.81
'KL0126-cb2'	Corynebacterium vitaeruminis DSM 20294	13.2	[10.5 - 16.5]	24.9	[22.5 - 27.3]	13.6	[11.2 - 16.4]	12.14
'KL0126-cb2'	Corynebacterium pseudopelargi CCM 8832	13.3	[10.5 - 16.6]	24.5	[22.1 - 26.9]	13.6	[11.2 - 16.4]	4.52
'KL0126-cb2'	Corynebacterium pelargi DSM 46737	13.3	[10.5 - 16.6]	24.4	[22.1 - 26.9]	13.6	[11.3 - 16.4]	4.79
'KL0126-cb2'	Corynebacterium kutscheri DSM 20755	13.2	[10.5 - 16.5]	23.9	[21.6 - 26.4]	13.5	[11.2 - 16.3]	6.92
'KL0126-cb2'	Corynebacterium diphtheriae NCTC 11397	14.2	[11.4 - 17.6]	22.9	[20.7 - 25.4]	14.5	[12.0 - 17.3]	0.14
'KL0126-cb2'	Corynebacterium phocae DSM 44612	12.9	[10.2 - 16.2]	22.9	[20.6 - 25.3]	13.3	[10.9 - 16.0]	5.43
'KL0126-cb2'	Corynebacterium diphtheriae subsp. lausannense CHUV2995	14.2	[11.4 - 17.6]	22.7	[20.4 - 25.1]	14.5	[12.0 - 17.3]	0.56
'KL0126-cb2'	Corynebacterium rouxii FRC0190 T	14.4	[11.6 - 17.8]	22.5	[20.3 - 25.0]	14.6	[12.2 - 17.5]	0.15
'KL0126-cb2'	Corynebacterium belfantii FRC0043	14.2	[11.4 - 17.6]	21.9	[19.6 - 24.3]	14.5	[12.0 - 17.3]	0.24
'KL0194'	'KL0350'	100	[100.0 - 100.0]	100	[100.0 - 100.0]	100	[100.0 - 100.0]	0
'KL0194'	'KL0345'	100	[99.9 - 100.0]	99.8	[99.7 - 99.9]	100	[100.0 - 100.0]	0
'KL0194'	'KL0468'	97.7	[96.2 - 98.6]	97.2	[96.0 - 98.0]	98.6	[97.8 - 99.1]	0.07
'KL0194'	'KL0472'	98.6	[97.6 - 99.2]	97.1	[95.9 - 97.9]	99.2	[98.6 - 99.5]	0.05
'KL0194'	'KL0195'	95.5	[93.3 - 97.0]	96.3	[94.9 - 97.3]	97.2	[95.8 - 98.1]	0.07
'KL0194'	'KL0252-cb5'	99	[98.2 - 99.5]	95.7	[94.2 - 96.8]	99.3	[98.8 - 99.6]	0.03
'KL0194'	'KL0392-cb9'	99	[98.2 - 99.4]	95.7	[94.2 - 96.8]	99.3	[98.8 - 99.6]	0.02
'KL0194'	'KL0433'	99	[98.2 - 99.4]	95.7	[94.2 - 96.8]	99.3	[98.8 - 99.6]	0.02
'KL0194'	'KL0251-cb4'	99.2	[98.5 - 99.6]	95.6	[94.1 - 96.7]	99.4	[99.0 - 99.7]	0.03
'KL0194'	'KL0387-cb8'	98.4	[97.2 - 99.0]	95.6	[94.2 - 96.7]	98.9	[98.2 - 99.4]	0
'KL0194'	'KL0246-cb3'	99.2	[98.5 - 99.6]	95.6	[94.1 - 96.7]	99.4	[99.0 - 99.7]	0.03
'KL0194'	'KL0199'	97.3	[95.7 - 98.3]	89.8	[87.4 - 91.7]	97.8	[96.6 - 98.5]	0.09
'KL0194'	'KL0442'	98.6	[97.6 - 99.2]	89.8	[87.4 - 91.7]	98.7	[97.9 - 99.2]	0.01
'KL0194'	'KL0315-cb6'	98.7	[97.7 - 99.2]	89.8	[87.5 - 91.8]	98.7	[97.9 - 99.2]	0.01
'KL0194'	'KL0318-cb7'	98.6	[97.6 - 99.2]	89.8	[87.5 - 91.8]	98.7	[97.9 - 99.2]	0.01
'KL0194'	Corynebacterium ulcerans NCTC 7910	98.1	[96.9 - 98.9]	88.3	[85.8 - 90.4]	98.2	[97.2 - 98.9]	0
'KL0194'	'KL0451'	98.9	[98.0 - 99.4]	86.8	[84.2 - 89.0]	98.6	[97.8 - 99.1]	0.04
'KL0194'	'KL0349'	92.1	[89.2 - 94.3]	67.3	[64.4 - 70.2]	90.5	[87.8 - 92.6]	0.11
'KL0194'	Corynebacterium silvaticum KL0182	91.7	[88.7 - 94.0]	40.9	[38.4 - 43.4]	81.5	[78.1 - 84.4]	1.14
'KL0194'	Corynebacterium pseudotuberculosis ATCC 19410	87.1	[83.5 - 90.0]	27.6	[25.2 - 30.0]	68.1	[64.6 - 71.3]	1.13
'KL0194'	Corynebacterium pseudotuberculosis DSM 20689	87.1	[83.5 - 90.0]	27.6	[25.2 - 30.0]	68.1	[64.7 - 71.3]	1.12
'KL0194'	Corynebacterium mustelae DSM 45274	13	[10.3 - 16.2]	25.2	[22.9 - 27.7]	13.3	[11.0 - 16.1]	0.74
'KL0194'	Corynebacterium vitaeruminis DSM 20294	13.2	[10.5 - 16.5]	24.9	[22.6 - 27.4]	13.6	[11.2 - 16.4]	12.22
'KL0194'	Corynebacterium pseudopelargi CCM 8832	13.3	[10.5 - 16.6]	24.5	[22.1 - 26.9]	13.6	[11.2 - 16.4]	4.6
'KL0194'	Corynebacterium pelargi DSM 46737	13.3	[10.5 - 16.6]	24.4	[22.1 - 26.9]	13.6	[11.3 - 16.4]	4.86
'KL0194'	Corynebacterium kutscheri DSM 20755	13.2	[10.5 - 16.5]	23.9	[21.6 - 26.4]	13.6	[11.2 - 16.3]	6.85
'KL0194'	Corynebacterium diphtheriae NCTC 11397	14.2	[11.4 - 17.6]	22.9	[20.7 - 25.4]	14.5	[12.0 - 17.3]	0.22
'KL0194'	Corynebacterium phocae DSM 44612	12.9	[10.2 - 16.2]	22.8	[20.6 - 25.3]	13.3	[10.9 - 16.0]	5.5
'KL0194'	Corynebacterium rouxii FRC0190 T	14.4	[11.6 - 17.8]	22.5	[20.2 - 25.0]	14.6	[12.2 - 17.5]	0.08
'KL0194'	Corynebacterium diphtheriae subsp. lausannense CHUV2995	14.1	[11.3 - 17.5]	22.4	[20.2 - 24.9]	14.4	[12.0 - 17.2]	0.63
'KL0194'	Corynebacterium belfantii FRC0043	14.2	[11.4 - 17.5]	21.9	[19.7 - 24.4]	14.4	[12.0 - 17.3]	0.32
'KL0195'	'KL0472'	96.6	[94.7 - 97.8]	98.3	[97.5 - 98.8]	98.1	[97.0 - 98.8]	0.02
'KL0195'	'KL0468'	96.2	[94.2 - 97.5]	97.5	[96.5 - 98.3]	97.8	[96.6 - 98.5]	0.01
'KL0195'	'KL0350'	95.6	[93.4 - 97.0]	96.2	[94.9 - 97.2]	97.2	[95.9 - 98.1]	0.07
'KL0195'	'KL0345'	95.7	[93.6 - 97.2]	95.6	[94.2 - 96.7]	97.3	[96.0 - 98.2]	0.07
'KL0195'	'KL0252-cb5'	95.8	[93.7 - 97.2]	94.9	[93.3 - 96.1]	97.2	[95.9 - 98.1]	0.1
'KL0195'	'KL0251-cb4'	96.1	[94.1 - 97.4]	94.8	[93.1 - 96.0]	97.4	[96.1 - 98.3]	0.11
'KL0195'	'KL0246-cb3'	96.1	[94.1 - 97.4]	94.8	[93.1 - 96.0]	97.4	[96.1 - 98.3]	0.1
'KL0195'	'KL0392-cb9'	95.8	[93.7 - 97.2]	94.3	[92.6 - 95.7]	97.2	[95.8 - 98.1]	0.06
'KL0195'	'KL0387-cb8'	96.6	[94.7 - 97.8]	94.3	[92.6 - 95.7]	97.7	[96.5 - 98.5]	0.08
'KL0195'	'KL0433'	95.8	[93.7 - 97.2]	94.1	[92.4 - 95.5]	97.2	[95.8 - 98.1]	0.06
'KL0195'	Corynebacterium ulcerans NCTC 7910	93.7	[91.1 - 95.6]	88.7	[86.3 - 90.8]	95.1	[93.2 - 96.5]	0.07
'KL0195'	'KL0451'	93.9	[91.3 - 95.8]	87.5	[85.0 - 89.7]	95.1	[93.2 - 96.5]	0.04
'KL0195'	'KL0315-cb6'	93.6	[91.0 - 95.5]	87.1	[84.5 - 89.3]	94.9	[92.9 - 96.3]	0.07
'KL0195'	'KL0318-cb7'	93.9	[91.3 - 95.7]	87	[84.4 - 89.2]	95	[93.1 - 96.4]	0.07
'KL0195'	'KL0442'	93.9	[91.4 - 95.8]	86.8	[84.2 - 89.0]	95	[93.1 - 96.4]	0.07
'KL0195'	'KL0199'	95.5	[93.3 - 97.0]	86.3	[83.7 - 88.6]	96.1	[94.4 - 97.3]	0.01
'KL0195'	'KL0349'	94.9	[92.6 - 96.6]	67	[64.0 - 69.8]	92.8	[90.5 - 94.6]	0.04
'KL0195'	Corynebacterium silvaticum KL0182	86.4	[82.8 - 89.4]	40.7	[38.2 - 43.2]	76.9	[73.4 - 80.0]	1.06
'KL0195'	Corynebacterium pseudotuberculosis DSM 20689	80.4	[76.5 - 83.8]	27.6	[25.2 - 30.1]	63.3	[60.0 - 66.5]	1.2
'KL0195'	Corynebacterium pseudotuberculosis ATCC 19410	80.4	[76.4 - 83.8]	27.6	[25.2 - 30.1]	63.3	[60.0 - 66.5]	1.2
'KL0195'	Corynebacterium mustelae DSM 45274	12.9	[10.2 - 16.2]	25.2	[22.8 - 27.6]	13.3	[11.0 - 16.1]	0.81
'KL0195'	Corynebacterium vitaeruminis DSM 20294	13.2	[10.5 - 16.5]	25	[22.6 - 27.4]	13.6	[11.2 - 16.3]	12.14
'KL0195'	Corynebacterium pseudopelargi CCM 8832	13.2	[10.5 - 16.5]	24.5	[22.2 - 26.9]	13.6	[11.2 - 16.4]	4.52
'KL0195'	Corynebacterium pelargi DSM 46737	13.2	[10.5 - 16.6]	24.4	[22.1 - 26.9]	13.6	[11.2 - 16.4]	4.79
'KL0195'	Corynebacterium kutscheri DSM 20755	13.2	[10.4 - 16.5]	23.9	[21.6 - 26.4]	13.5	[11.2 - 16.3]	6.92
'KL0195'	Corynebacterium diphtheriae NCTC 11397	14.2	[11.4 - 17.5]	23.1	[20.8 - 25.5]	14.5	[12.0 - 17.3]	0.14
'KL0195'	Corynebacterium rouxii FRC0190 T	14.5	[11.6 - 17.9]	23	[20.7 - 25.4]	14.7	[12.3 - 17.6]	0.15
'KL0195'	Corynebacterium phocae DSM 44612	12.9	[10.2 - 16.2]	22.9	[20.6 - 25.4]	13.3	[10.9 - 16.0]	5.43
'KL0195'	Corynebacterium diphtheriae subsp. lausannense CHUV2995	14.3	[11.5 - 17.7]	22.6	[20.4 - 25.1]	14.5	[12.1 - 17.4]	0.56
'KL0195'	Corynebacterium belfantii FRC0043	14.3	[11.5 - 17.7]	22	[19.7 - 24.4]	14.6	[12.1 - 17.4]	0.24
'KL0199'	'KL0442'	98.4	[97.3 - 99.1]	99.8	[99.6 - 99.9]	99.3	[98.7 - 99.6]	0.08
'KL0199'	'KL0315-cb6'	98.3	[97.1 - 99.0]	99.7	[99.5 - 99.8]	99.2	[98.6 - 99.5]	0.08
'KL0199'	'KL0318-cb7'	98.4	[97.3 - 99.1]	99.6	[99.4 - 99.8]	99.2	[98.7 - 99.6]	0.08
'KL0199'	'KL0392-cb9'	98.1	[96.8 - 98.9]	91.4	[89.2 - 93.1]	98.4	[97.5 - 99.0]	0.07
'KL0199'	'KL0433'	98.1	[96.8 - 98.9]	91.4	[89.2 - 93.1]	98.4	[97.5 - 99.0]	0.07
'KL0199'	'KL0387-cb8'	97.4	[95.8 - 98.4]	91.3	[89.2 - 93.1]	97.9	[96.9 - 98.7]	0.09
'KL0199'	'KL0246-cb3'	97.1	[95.5 - 98.2]	91.2	[89.1 - 93.0]	97.8	[96.6 - 98.5]	0.12
'KL0199'	'KL0251-cb4'	97.1	[95.4 - 98.2]	91.2	[89.1 - 93.0]	97.8	[96.6 - 98.5]	0.12
'KL0199'	'KL0252-cb5'	96.8	[95.0 - 97.9]	91.2	[89.0 - 93.0]	97.5	[96.3 - 98.4]	0.12
'KL0199'	'KL0350'	97.4	[95.8 - 98.4]	89.8	[87.5 - 91.7]	97.8	[96.7 - 98.6]	0.09
'KL0199'	'KL0345'	97.5	[96.0 - 98.5]	89.3	[86.9 - 91.3]	97.9	[96.7 - 98.6]	0.09
'KL0199'	Corynebacterium ulcerans NCTC 7910	95.9	[93.8 - 97.3]	87.9	[85.4 - 90.1]	96.6	[95.0 - 97.6]	0.09
'KL0199'	'KL0468'	96.4	[94.6 - 97.7]	87.4	[84.8 - 89.6]	96.9	[95.5 - 97.9]	0.02
'KL0199'	'KL0451'	96.6	[94.8 - 97.8]	87.1	[84.5 - 89.3]	97	[95.6 - 98.0]	0.05
'KL0199'	'KL0472'	95.6	[93.4 - 97.0]	87.1	[84.5 - 89.3]	96.3	[94.6 - 97.4]	0.04
'KL0199'	'KL0349'	94.3	[91.8 - 96.0]	66.6	[63.6 - 69.4]	92.2	[89.7 - 94.1]	0.02
'KL0199'	Corynebacterium silvaticum KL0182	88.2	[84.7 - 91.0]	41	[38.5 - 43.5]	78.5	[75.0 - 81.6]	1.05
'KL0199'	Corynebacterium pseudotuberculosis DSM 20689	84.1	[80.3 - 87.2]	27.6	[25.2 - 30.1]	65.9	[62.5 - 69.1]	1.21
'KL0199'	Corynebacterium pseudotuberculosis ATCC 19410	84	[80.3 - 87.2]	27.6	[25.2 - 30.1]	65.9	[62.5 - 69.1]	1.22
'KL0199'	Corynebacterium mustelae DSM 45274	12.9	[10.2 - 16.2]	25.2	[22.8 - 27.7]	13.3	[11.0 - 16.1]	0.83
'KL0199'	Corynebacterium pseudopelargi CCM 8832	13.2	[10.5 - 16.5]	24.9	[22.6 - 27.4]	13.6	[11.2 - 16.4]	4.51
'KL0199'	Corynebacterium vitaeruminis DSM 20294	13.2	[10.5 - 16.5]	24.7	[22.4 - 27.2]	13.6	[11.2 - 16.4]	12.13
'KL0199'	Corynebacterium pelargi DSM 46737	13.2	[10.5 - 16.5]	24.5	[22.2 - 27.0]	13.6	[11.2 - 16.4]	4.78
'KL0199'	Corynebacterium kutscheri DSM 20755	13.2	[10.5 - 16.5]	23.6	[21.3 - 26.0]	13.6	[11.2 - 16.4]	6.93
'KL0199'	Corynebacterium diphtheriae NCTC 11397	14.2	[11.4 - 17.6]	23	[20.7 - 25.5]	14.5	[12.0 - 17.3]	0.13
'KL0199'	Corynebacterium phocae DSM 44612	12.9	[10.2 - 16.2]	22.9	[20.6 - 25.4]	13.3	[10.9 - 16.0]	5.41
'KL0199'	Corynebacterium rouxii FRC0190 T	14.3	[11.5 - 17.7]	22.5	[20.3 - 25.0]	14.6	[12.1 - 17.4]	0.17
'KL0199'	Corynebacterium diphtheriae subsp. lausannense CHUV2995	14.2	[11.4 - 17.6]	22.3	[20.0 - 24.7]	14.5	[12.0 - 17.3]	0.54
'KL0199'	Corynebacterium belfantii FRC0043	14.2	[11.4 - 17.6]	21.9	[19.7 - 24.4]	14.5	[12.0 - 17.3]	0.23
'KL0246-cb3'	'KL0251-cb4'	100	[100.0 - 100.0]	100	[100.0 - 100.0]	100	[100.0 - 100.0]	0
'KL0246-cb3'	'KL0252-cb5'	100	[99.9 - 100.0]	100	[100.0 - 100.0]	100	[100.0 - 100.0]	0
'KL0246-cb3'	'KL0392-cb9'	99.2	[98.4 - 99.5]	97.6	[96.6 - 98.3]	99.5	[99.1 - 99.7]	0.05
'KL0246-cb3'	'KL0387-cb8'	99.6	[99.1 - 99.8]	97.6	[96.6 - 98.3]	99.7	[99.5 - 99.9]	0.03
'KL0246-cb3'	'KL0433'	99.1	[98.4 - 99.5]	97.5	[96.5 - 98.2]	99.5	[99.1 - 99.7]	0.05
'KL0246-cb3'	'KL0472'	97.9	[96.5 - 98.7]	96.2	[94.9 - 97.2]	98.7	[97.9 - 99.2]	0.08
'KL0246-cb3'	'KL0468'	96.7	[94.9 - 97.9]	96.2	[94.9 - 97.2]	98	[96.9 - 98.7]	0.09
'KL0246-cb3'	'KL0350'	99.2	[98.6 - 99.6]	95.6	[94.1 - 96.7]	99.4	[99.0 - 99.7]	0.03
'KL0246-cb3'	'KL0345'	99.3	[98.7 - 99.6]	95	[93.4 - 96.3]	99.5	[99.1 - 99.7]	0.03
'KL0246-cb3'	'KL0315-cb6'	98.6	[97.5 - 99.2]	91.5	[89.4 - 93.2]	98.8	[98.0 - 99.2]	0.04
'KL0246-cb3'	'KL0318-cb7'	98.7	[97.7 - 99.2]	91.4	[89.3 - 93.2]	98.8	[98.1 - 99.3]	0.03
'KL0246-cb3'	'KL0442'	98.7	[97.7 - 99.3]	91.2	[89.0 - 93.0]	98.8	[98.1 - 99.3]	0.03
'KL0246-cb3'	Corynebacterium ulcerans NCTC 7910	97.5	[96.0 - 98.5]	88.4	[85.9 - 90.5]	97.8	[96.6 - 98.6]	0.03
'KL0246-cb3'	'KL0451'	98.3	[97.1 - 99.0]	86.7	[84.1 - 89.0]	98.2	[97.2 - 98.8]	0.07
'KL0246-cb3'	'KL0349'	93.4	[90.7 - 95.3]	67	[64.0 - 69.8]	91.5	[88.9 - 93.5]	0.14
'KL0246-cb3'	Corynebacterium silvaticum KL0182	90.6	[87.5 - 93.1]	41	[38.5 - 43.5]	80.6	[77.2 - 83.6]	1.17
'KL0246-cb3'	Corynebacterium pseudotuberculosis DSM 20689	86.2	[82.6 - 89.2]	27.6	[25.3 - 30.1]	67.5	[64.1 - 70.7]	1.09
'KL0246-cb3'	Corynebacterium pseudotuberculosis ATCC 19410	86.2	[82.6 - 89.2]	27.6	[25.3 - 30.1]	67.5	[64.1 - 70.7]	1.1
'KL0246-cb3'	Corynebacterium mustelae DSM 45274	13	[10.2 - 16.2]	25.2	[22.8 - 27.6]	13.3	[11.0 - 16.1]	0.71
'KL0246-cb3'	Corynebacterium vitaeruminis DSM 20294	13.2	[10.5 - 16.5]	24.8	[22.5 - 27.2]	13.6	[11.2 - 16.4]	12.25
'KL0246-cb3'	Corynebacterium pelargi DSM 46737	13.3	[10.5 - 16.6]	24.4	[22.1 - 26.9]	13.6	[11.3 - 16.4]	4.89
'KL0246-cb3'	Corynebacterium pseudopelargi CCM 8832	13.3	[10.5 - 16.6]	24	[21.7 - 26.5]	13.6	[11.3 - 16.4]	4.63
'KL0246-cb3'	Corynebacterium kutscheri DSM 20755	13.2	[10.5 - 16.5]	23.9	[21.6 - 26.4]	13.5	[11.2 - 16.3]	6.82
'KL0246-cb3'	Corynebacterium rouxii FRC0190 T	14.4	[11.6 - 17.8]	23	[20.7 - 25.4]	14.7	[12.2 - 17.5]	0.05
'KL0246-cb3'	Corynebacterium diphtheriae NCTC 11397	14.2	[11.4 - 17.6]	23	[20.8 - 25.5]	14.5	[12.1 - 17.4]	0.25
'KL0246-cb3'	Corynebacterium phocae DSM 44612	12.9	[10.2 - 16.2]	22.9	[20.6 - 25.4]	13.3	[10.9 - 16.0]	5.53
'KL0246-cb3'	Corynebacterium diphtheriae subsp. lausannense CHUV2995	14.2	[11.4 - 17.6]	22.7	[20.4 - 25.1]	14.5	[12.1 - 17.3]	0.66
'KL0246-cb3'	Corynebacterium belfantii FRC0043	14.3	[11.4 - 17.7]	22.2	[19.9 - 24.6]	14.5	[12.1 - 17.4]	0.35
'KL0251-cb4'	'KL0252-cb5'	100	[99.9 - 100.0]	100	[100.0 - 100.0]	100	[100.0 - 100.0]	0
'KL0251-cb4'	'KL0387-cb8'	99.6	[99.1 - 99.8]	97.6	[96.6 - 98.3]	99.7	[99.5 - 99.9]	0.03
'KL0251-cb4'	'KL0392-cb9'	99.1	[98.4 - 99.5]	97.6	[96.5 - 98.3]	99.5	[99.1 - 99.7]	0.05
'KL0251-cb4'	'KL0433'	99.1	[98.4 - 99.5]	97.5	[96.5 - 98.3]	99.5	[99.1 - 99.7]	0.05
'KL0251-cb4'	'KL0472'	97.9	[96.5 - 98.7]	96.2	[94.9 - 97.2]	98.7	[97.9 - 99.2]	0.08
'KL0251-cb4'	'KL0468'	96.7	[94.9 - 97.9]	96.2	[94.9 - 97.2]	98	[96.9 - 98.7]	0.1
'KL0251-cb4'	'KL0350'	99.2	[98.5 - 99.6]	95.6	[94.1 - 96.7]	99.4	[99.0 - 99.7]	0.04
'KL0251-cb4'	'KL0345'	99.3	[98.7 - 99.6]	95	[93.4 - 96.3]	99.5	[99.1 - 99.7]	0.03
'KL0251-cb4'	'KL0315-cb6'	98.6	[97.5 - 99.2]	91.4	[89.3 - 93.2]	98.8	[98.0 - 99.2]	0.04
'KL0251-cb4'	'KL0318-cb7'	98.7	[97.7 - 99.2]	91.4	[89.3 - 93.2]	98.8	[98.1 - 99.3]	0.04
'KL0251-cb4'	'KL0442'	98.7	[97.7 - 99.3]	91.2	[89.0 - 93.0]	98.8	[98.1 - 99.3]	0.04
'KL0251-cb4'	Corynebacterium ulcerans NCTC 7910	97.5	[96.0 - 98.5]	88.4	[85.9 - 90.5]	97.8	[96.6 - 98.5]	0.03
'KL0251-cb4'	'KL0451'	98.3	[97.1 - 99.0]	86.7	[84.1 - 89.0]	98.2	[97.2 - 98.8]	0.07
'KL0251-cb4'	'KL0349'	93.4	[90.7 - 95.3]	67	[64.0 - 69.8]	91.5	[88.9 - 93.5]	0.14
'KL0251-cb4'	Corynebacterium silvaticum KL0182	90.5	[87.3 - 92.9]	41	[38.5 - 43.6]	80.5	[77.1 - 83.5]	1.17
'KL0251-cb4'	Corynebacterium pseudotuberculosis ATCC 19410	86.1	[82.5 - 89.1]	27.6	[25.3 - 30.1]	67.4	[64.0 - 70.6]	1.1
'KL0251-cb4'	Corynebacterium pseudotuberculosis DSM 20689	86.1	[82.5 - 89.1]	27.6	[25.3 - 30.1]	67.4	[64.0 - 70.7]	1.09
'KL0251-cb4'	Corynebacterium mustelae DSM 45274	13	[10.2 - 16.2]	25.2	[22.8 - 27.6]	13.3	[11.0 - 16.1]	0.71
'KL0251-cb4'	Corynebacterium vitaeruminis DSM 20294	13.2	[10.5 - 16.5]	24.8	[22.5 - 27.2]	13.6	[11.2 - 16.4]	12.25
'KL0251-cb4'	Corynebacterium pelargi DSM 46737	13.3	[10.5 - 16.6]	24.4	[22.1 - 26.9]	13.6	[11.3 - 16.4]	4.9
'KL0251-cb4'	Corynebacterium pseudopelargi CCM 8832	13.3	[10.5 - 16.6]	24	[21.7 - 26.5]	13.6	[11.3 - 16.4]	4.63
'KL0251-cb4'	Corynebacterium kutscheri DSM 20755	13.2	[10.5 - 16.5]	23.9	[21.6 - 26.4]	13.5	[11.2 - 16.3]	6.81
'KL0251-cb4'	Corynebacterium diphtheriae NCTC 11397	14.2	[11.4 - 17.6]	23	[20.8 - 25.5]	14.5	[12.1 - 17.4]	0.25
'KL0251-cb4'	Corynebacterium rouxii FRC0190 T	14.4	[11.6 - 17.8]	23	[20.7 - 25.4]	14.7	[12.2 - 17.5]	0.05
'KL0251-cb4'	Corynebacterium phocae DSM 44612	12.9	[10.2 - 16.2]	22.9	[20.6 - 25.4]	13.3	[10.9 - 16.0]	5.53
'KL0251-cb4'	Corynebacterium diphtheriae subsp. lausannense CHUV2995	14.2	[11.4 - 17.6]	22.7	[20.4 - 25.1]	14.5	[12.1 - 17.3]	0.66
'KL0251-cb4'	Corynebacterium belfantii FRC0043	14.3	[11.4 - 17.7]	22.2	[19.9 - 24.6]	14.5	[12.1 - 17.4]	0.35
'KL0252-cb5'	'KL0387-cb8'	99.4	[98.8 - 99.7]	97.6	[96.6 - 98.3]	99.6	[99.3 - 99.8]	0.02
'KL0252-cb5'	'KL0392-cb9'	98.9	[98.1 - 99.4]	97.5	[96.5 - 98.2]	99.4	[98.9 - 99.6]	0.04
'KL0252-cb5'	'KL0433'	98.9	[98.1 - 99.4]	97.5	[96.5 - 98.3]	99.4	[98.9 - 99.6]	0.05
'KL0252-cb5'	'KL0472'	97.6	[96.2 - 98.6]	96.3	[95.0 - 97.3]	98.5	[97.7 - 99.1]	0.08
'KL0252-cb5'	'KL0468'	96.4	[94.6 - 97.7]	96.3	[95.0 - 97.3]	97.8	[96.7 - 98.6]	0.09
'KL0252-cb5'	'KL0350'	99.1	[98.3 - 99.5]	95.7	[94.2 - 96.8]	99.3	[98.9 - 99.6]	0.03
'KL0252-cb5'	'KL0345'	99.2	[98.4 - 99.5]	95.1	[93.6 - 96.3]	99.4	[98.9 - 99.6]	0.03
'KL0252-cb5'	'KL0315-cb6'	98.3	[97.1 - 99.0]	91.5	[89.3 - 93.2]	98.6	[97.7 - 99.1]	0.04
'KL0252-cb5'	'KL0318-cb7'	98.4	[97.3 - 99.1]	91.4	[89.3 - 93.2]	98.7	[97.9 - 99.2]	0.03
'KL0252-cb5'	'KL0442'	98.4	[97.3 - 99.1]	91.2	[89.0 - 93.0]	98.7	[97.8 - 99.2]	0.03
'KL0252-cb5'	Corynebacterium ulcerans NCTC 7910	97.2	[95.6 - 98.3]	88.5	[86.1 - 90.6]	97.6	[96.4 - 98.4]	0.03
'KL0252-cb5'	'KL0451'	98	[96.7 - 98.8]	86.8	[84.2 - 89.0]	98	[96.9 - 98.7]	0.07
'KL0252-cb5'	'KL0349'	93	[90.2 - 95.0]	67.1	[64.1 - 69.9]	91.2	[88.6 - 93.2]	0.14
'KL0252-cb5'	Corynebacterium silvaticum KL0182	90.1	[86.9 - 92.6]	41	[38.5 - 43.6]	80.1	[76.7 - 83.1]	1.17
'KL0252-cb5'	Corynebacterium pseudotuberculosis ATCC 19410	85.9	[82.2 - 88.9]	27.6	[25.3 - 30.1]	67.2	[63.8 - 70.5]	1.1
'KL0252-cb5'	Corynebacterium pseudotuberculosis DSM 20689	85.9	[82.2 - 88.9]	27.6	[25.3 - 30.1]	67.2	[63.8 - 70.5]	1.1
'KL0252-cb5'	Corynebacterium mustelae DSM 45274	13	[10.2 - 16.2]	25.1	[22.8 - 27.6]	13.3	[11.0 - 16.1]	0.71
'KL0252-cb5'	Corynebacterium vitaeruminis DSM 20294	13.2	[10.5 - 16.5]	24.8	[22.4 - 27.2]	13.6	[11.2 - 16.4]	12.24
'KL0252-cb5'	Corynebacterium pelargi DSM 46737	13.3	[10.5 - 16.6]	24.4	[22.1 - 26.9]	13.6	[11.3 - 16.4]	4.89
'KL0252-cb5'	Corynebacterium kutscheri DSM 20755	13.2	[10.4 - 16.5]	24.2	[21.9 - 26.7]	13.5	[11.2 - 16.3]	6.82
'KL0252-cb5'	Corynebacterium pseudopelargi CCM 8832	13.3	[10.5 - 16.6]	24	[21.7 - 26.4]	13.6	[11.3 - 16.4]	4.63
'KL0252-cb5'	Corynebacterium diphtheriae NCTC 11397	14.3	[11.4 - 17.6]	23	[20.7 - 25.5]	14.5	[12.1 - 17.4]	0.24
'KL0252-cb5'	Corynebacterium rouxii FRC0190 T	14.4	[11.6 - 17.8]	23	[20.7 - 25.4]	14.7	[12.2 - 17.5]	0.05
'KL0252-cb5'	Corynebacterium phocae DSM 44612	12.9	[10.2 - 16.2]	22.9	[20.6 - 25.3]	13.3	[10.9 - 16.0]	5.53
'KL0252-cb5'	Corynebacterium diphtheriae subsp. lausannense CHUV2995	14.2	[11.4 - 17.6]	22.7	[20.4 - 25.1]	14.5	[12.1 - 17.3]	0.66
'KL0252-cb5'	Corynebacterium belfantii FRC0043	14.3	[11.5 - 17.7]	22.2	[19.9 - 24.6]	14.5	[12.1 - 17.4]	0.35
'KL0315-cb6'	'KL0318-cb7'	100	[100.0 - 100.0]	100	[100.0 - 100.0]	100	[100.0 - 100.0]	0
'KL0315-cb6'	'KL0442'	100	[100.0 - 100.0]	99.7	[99.5 - 99.8]	100	[100.0 - 100.0]	0
'KL0315-cb6'	'KL0433'	98	[96.7 - 98.8]	91.6	[89.5 - 93.3]	98.4	[97.4 - 99.0]	0.01
'KL0315-cb6'	'KL0392-cb9'	98	[96.7 - 98.8]	91.6	[89.5 - 93.3]	98.4	[97.5 - 99.0]	0.01
'KL0315-cb6'	'KL0387-cb8'	97.5	[96.0 - 98.5]	91.5	[89.4 - 93.3]	98.1	[97.0 - 98.7]	0.01
'KL0315-cb6'	'KL0350'	98.7	[97.7 - 99.3]	89.8	[87.5 - 91.8]	98.7	[98.0 - 99.2]	0
'KL0315-cb6'	'KL0345'	98.6	[97.6 - 99.2]	89.6	[87.3 - 91.6]	98.7	[97.9 - 99.2]	0.01
'KL0315-cb6'	Corynebacterium ulcerans NCTC 7910	97.1	[95.4 - 98.1]	88.2	[85.7 - 90.3]	97.4	[96.2 - 98.3]	0
'KL0315-cb6'	'KL0468'	95	[92.7 - 96.6]	87.7	[85.2 - 89.8]	95.9	[94.2 - 97.1]	0.06
'KL0315-cb6'	'KL0472'	96.9	[95.2 - 98.0]	87.3	[84.8 - 89.5]	97.2	[95.9 - 98.2]	0.04
'KL0315-cb6'	'KL0451'	97.8	[96.5 - 98.7]	87.2	[84.6 - 89.4]	97.9	[96.8 - 98.6]	0.03
'KL0315-cb6'	'KL0349'	92.6	[89.7 - 94.7]	66.1	[63.2 - 69.0]	90.6	[88.0 - 92.8]	0.1
'KL0315-cb6'	Corynebacterium silvaticum KL0182	91.5	[88.5 - 93.8]	40.9	[38.4 - 43.4]	81.3	[77.9 - 84.2]	1.13
'KL0315-cb6'	Corynebacterium pseudotuberculosis DSM 20689	85.9	[82.2 - 88.9]	27.6	[25.2 - 30.1]	67.2	[63.8 - 70.4]	1.13
'KL0315-cb6'	Corynebacterium pseudotuberculosis ATCC 19410	85.9	[82.2 - 88.9]	27.6	[25.2 - 30.1]	67.2	[63.8 - 70.4]	1.14
'KL0315-cb6'	Corynebacterium mustelae DSM 45274	12.9	[10.2 - 16.2]	25	[22.7 - 27.5]	13.3	[11.0 - 16.1]	0.75
'KL0315-cb6'	Corynebacterium pseudopelargi CCM 8832	13.2	[10.5 - 16.5]	24.8	[22.5 - 27.3]	13.6	[11.2 - 16.4]	4.59
'KL0315-cb6'	Corynebacterium vitaeruminis DSM 20294	13.2	[10.5 - 16.5]	24.6	[22.3 - 27.0]	13.6	[11.2 - 16.4]	12.21
'KL0315-cb6'	Corynebacterium pelargi DSM 46737	13.2	[10.5 - 16.5]	24.4	[22.1 - 26.9]	13.6	[11.2 - 16.4]	4.86
'KL0315-cb6'	Corynebacterium kutscheri DSM 20755	13.2	[10.5 - 16.5]	23.7	[21.4 - 26.1]	13.6	[11.2 - 16.4]	6.85
'KL0315-cb6'	Corynebacterium phocae DSM 44612	12.9	[10.2 - 16.2]	23	[20.7 - 25.5]	13.3	[10.9 - 16.0]	5.49
'KL0315-cb6'	Corynebacterium diphtheriae NCTC 11397	14.2	[11.4 - 17.6]	22.9	[20.6 - 25.4]	14.5	[12.0 - 17.3]	0.21
'KL0315-cb6'	Corynebacterium rouxii FRC0190 T	14.5	[11.7 - 17.9]	22.9	[20.6 - 25.3]	14.8	[12.3 - 17.6]	0.09
'KL0315-cb6'	Corynebacterium diphtheriae subsp. lausannense CHUV2995	14.3	[11.5 - 17.7]	22.8	[20.5 - 25.2]	14.6	[12.1 - 17.4]	0.62
'KL0315-cb6'	Corynebacterium belfantii FRC0043	14.4	[11.5 - 17.8]	22.3	[20.0 - 24.7]	14.6	[12.2 - 17.5]	0.31
'KL0318-cb7'	'KL0442'	100	[100.0 - 100.0]	99.7	[99.4 - 99.8]	100	[100.0 - 100.0]	0
'KL0318-cb7'	'KL0387-cb8'	97.6	[96.2 - 98.6]	91.5	[89.3 - 93.2]	98.1	[97.1 - 98.8]	0.01
'KL0318-cb7'	'KL0392-cb9'	98.1	[96.9 - 98.9]	91.5	[89.4 - 93.2]	98.5	[97.6 - 99.0]	0.01
'KL0318-cb7'	'KL0433'	98.1	[96.8 - 98.9]	91.5	[89.4 - 93.3]	98.5	[97.5 - 99.0]	0.01
'KL0318-cb7'	'KL0350'	98.7	[97.7 - 99.2]	89.8	[87.5 - 91.8]	98.7	[97.9 - 99.2]	0
'KL0318-cb7'	'KL0345'	98.8	[97.8 - 99.3]	89.5	[87.2 - 91.5]	98.7	[98.0 - 99.2]	0
'KL0318-cb7'	Corynebacterium ulcerans NCTC 7910	97.1	[95.5 - 98.2]	88.2	[85.7 - 90.3]	97.5	[96.2 - 98.3]	0
'KL0318-cb7'	'KL0468'	95.2	[92.9 - 96.7]	87.6	[85.0 - 89.7]	96	[94.4 - 97.2]	0.06
'KL0318-cb7'	'KL0451'	97.9	[96.5 - 98.7]	87.2	[84.6 - 89.4]	97.9	[96.8 - 98.7]	0.03
'KL0318-cb7'	'KL0472'	97.1	[95.4 - 98.1]	87.2	[84.6 - 89.4]	97.4	[96.1 - 98.2]	0.04
'KL0318-cb7'	'KL0349'	92.7	[89.9 - 94.8]	66.1	[63.2 - 69.0]	90.7	[88.1 - 92.8]	0.11
'KL0318-cb7'	Corynebacterium silvaticum KL0182	91.6	[88.6 - 93.8]	40.9	[38.4 - 43.4]	81.4	[78.0 - 84.3]	1.13
'KL0318-cb7'	Corynebacterium pseudotuberculosis DSM 20689	85.9	[82.3 - 88.9]	27.6	[25.3 - 30.1]	67.3	[63.9 - 70.5]	1.13
'KL0318-cb7'	Corynebacterium pseudotuberculosis ATCC 19410	85.9	[82.3 - 88.9]	27.6	[25.2 - 30.1]	67.3	[63.8 - 70.5]	1.13
'KL0318-cb7'	Corynebacterium mustelae DSM 45274	13	[10.2 - 16.2]	25.2	[22.9 - 27.7]	13.3	[11.0 - 16.1]	0.74
'KL0318-cb7'	Corynebacterium pseudopelargi CCM 8832	13.2	[10.5 - 16.5]	24.9	[22.6 - 27.4]	13.6	[11.2 - 16.4]	4.59
'KL0318-cb7'	Corynebacterium vitaeruminis DSM 20294	13.2	[10.5 - 16.5]	24.7	[22.4 - 27.1]	13.6	[11.2 - 16.4]	12.21
'KL0318-cb7'	Corynebacterium pelargi DSM 46737	13.2	[10.5 - 16.5]	24.5	[22.2 - 27.0]	13.6	[11.2 - 16.4]	4.86
'KL0318-cb7'	Corynebacterium kutscheri DSM 20755	13.2	[10.5 - 16.5]	23.7	[21.4 - 26.2]	13.6	[11.2 - 16.4]	6.85
'KL0318-cb7'	Corynebacterium diphtheriae NCTC 11397	14.2	[11.4 - 17.6]	23	[20.7 - 25.5]	14.5	[12.1 - 17.4]	0.21
'KL0318-cb7'	Corynebacterium phocae DSM 44612	12.9	[10.2 - 16.2]	22.9	[20.7 - 25.4]	13.3	[10.9 - 16.0]	5.5
'KL0318-cb7'	Corynebacterium rouxii FRC0190 T	14.5	[11.7 - 17.9]	22.9	[20.6 - 25.4]	14.8	[12.3 - 17.6]	0.09
'KL0318-cb7'	Corynebacterium diphtheriae subsp. lausannense CHUV2995	14.3	[11.5 - 17.7]	22.8	[20.5 - 25.3]	14.6	[12.1 - 17.4]	0.63
'KL0318-cb7'	Corynebacterium belfantii FRC0043	14.4	[11.6 - 17.8]	22.4	[20.1 - 24.8]	14.6	[12.2 - 17.5]	0.31
'KL0345'	'KL0350'	100	[100.0 - 100.0]	99.8	[99.7 - 99.9]	100	[100.0 - 100.0]	0
'KL0345'	'KL0468'	97.8	[96.5 - 98.7]	96.7	[95.5 - 97.6]	98.7	[97.9 - 99.2]	0.06
'KL0345'	'KL0472'	98.8	[97.9 - 99.3]	96.6	[95.4 - 97.5]	99.2	[98.7 - 99.6]	0.05
'KL0345'	'KL0433'	99.1	[98.4 - 99.5]	95.4	[93.8 - 96.5]	99.4	[98.9 - 99.6]	0.02
'KL0345'	'KL0387-cb8'	98.5	[97.4 - 99.1]	95.3	[93.7 - 96.4]	99	[98.3 - 99.4]	0
'KL0345'	'KL0392-cb9'	99.1	[98.4 - 99.5]	95.3	[93.8 - 96.5]	99.3	[98.9 - 99.6]	0.02
'KL0345'	'KL0442'	98.8	[97.9 - 99.3]	89.3	[86.9 - 91.3]	98.8	[98.0 - 99.2]	0
'KL0345'	Corynebacterium ulcerans NCTC 7910	98.2	[97.0 - 98.9]	88.2	[85.7 - 90.3]	98.3	[97.3 - 98.9]	0
'KL0345'	'KL0451'	98.9	[98.1 - 99.4]	86.6	[84.0 - 88.9]	98.7	[97.9 - 99.2]	0.04
'KL0345'	'KL0349'	92.3	[89.4 - 94.4]	67.2	[64.2 - 70.0]	90.6	[87.9 - 92.7]	0.11
'KL0345'	Corynebacterium silvaticum KL0182	91.7	[88.8 - 94.0]	40.9	[38.4 - 43.4]	81.5	[78.1 - 84.4]	1.14
'KL0345'	Corynebacterium pseudotuberculosis ATCC 19410	86.9	[83.3 - 89.8]	27.6	[25.2 - 30.1]	67.9	[64.5 - 71.2]	1.13
'KL0345'	Corynebacterium pseudotuberculosis DSM 20689	86.9	[83.3 - 89.8]	27.6	[25.2 - 30.1]	68	[64.5 - 71.2]	1.12
'KL0345'	Corynebacterium mustelae DSM 45274	13	[10.2 - 16.2]	25.2	[22.9 - 27.7]	13.3	[11.0 - 16.1]	0.74
'KL0345'	Corynebacterium vitaeruminis DSM 20294	13.2	[10.5 - 16.5]	24.9	[22.6 - 27.4]	13.6	[11.2 - 16.4]	12.22
'KL0345'	Corynebacterium pseudopelargi CCM 8832	13.3	[10.5 - 16.6]	24.5	[22.1 - 26.9]	13.6	[11.2 - 16.4]	4.6
'KL0345'	Corynebacterium pelargi DSM 46737	13.3	[10.5 - 16.6]	24.4	[22.1 - 26.9]	13.6	[11.3 - 16.4]	4.86
'KL0345'	Corynebacterium kutscheri DSM 20755	13.2	[10.5 - 16.5]	23.9	[21.6 - 26.4]	13.6	[11.2 - 16.3]	6.85
'KL0345'	Corynebacterium diphtheriae NCTC 11397	14.2	[11.4 - 17.6]	23	[20.7 - 25.4]	14.5	[12.0 - 17.3]	0.22
'KL0345'	Corynebacterium phocae DSM 44612	12.9	[10.2 - 16.2]	22.7	[20.5 - 25.2]	13.3	[10.9 - 16.1]	5.5
'KL0345'	Corynebacterium rouxii FRC0190 T	14.4	[11.6 - 17.8]	22.5	[20.2 - 25.0]	14.7	[12.2 - 17.5]	0.08
'KL0345'	Corynebacterium diphtheriae subsp. lausannense CHUV2995	14.1	[11.3 - 17.5]	22.5	[20.2 - 24.9]	14.4	[12.0 - 17.3]	0.63
'KL0345'	Corynebacterium belfantii FRC0043	14.2	[11.4 - 17.6]	22	[19.7 - 24.4]	14.4	[12.0 - 17.3]	0.32
'KL0349'	'KL0468'	96.5	[94.6 - 97.7]	67.5	[64.5 - 70.4]	94.2	[92.1 - 95.8]	0.05
'KL0349'	'KL0350'	92.2	[89.3 - 94.4]	67.3	[64.4 - 70.2]	90.6	[87.9 - 92.7]	0.11
'KL0349'	'KL0472'	95.5	[93.4 - 97.0]	67.2	[64.2 - 70.0]	93.4	[91.1 - 95.1]	0.06
'KL0349'	'KL0387-cb8'	93.5	[90.9 - 95.5]	67.1	[64.1 - 70.0]	91.6	[89.1 - 93.6]	0.11
'KL0349'	'KL0451'	93	[90.2 - 95.0]	66.9	[64.0 - 69.8]	91.1	[88.5 - 93.2]	0.07
'KL0349'	Corynebacterium ulcerans NCTC 7910	93.1	[90.3 - 95.1]	66.8	[63.8 - 69.6]	91.2	[88.6 - 93.2]	0.11
'KL0349'	'KL0392-cb9'	92.4	[89.6 - 94.6]	66.8	[63.8 - 69.6]	90.7	[88.0 - 92.8]	0.09
'KL0349'	'KL0433'	92.5	[89.6 - 94.6]	66.7	[63.7 - 69.5]	90.6	[88.0 - 92.8]	0.09
'KL0349'	'KL0442'	92.8	[89.9 - 94.8]	66.1	[63.1 - 68.9]	90.8	[88.1 - 92.9]	0.11
'KL0349'	Corynebacterium silvaticum KL0182	85.1	[81.3 - 88.1]	41.2	[38.7 - 43.8]	76	[72.5 - 79.2]	1.03
'KL0349'	Corynebacterium pseudotuberculosis DSM 20689	80.6	[76.7 - 84.0]	27.6	[25.3 - 30.1]	63.5	[60.2 - 66.7]	1.23
'KL0349'	Corynebacterium pseudotuberculosis ATCC 19410	80.6	[76.7 - 84.0]	27.6	[25.3 - 30.1]	63.5	[60.2 - 66.7]	1.24
'KL0349'	Corynebacterium mustelae DSM 45274	12.9	[10.2 - 16.2]	25.3	[23.0 - 27.8]	13.3	[11.0 - 16.1]	0.85
'KL0349'	Corynebacterium vitaeruminis DSM 20294	13.2	[10.5 - 16.5]	24.6	[22.3 - 27.1]	13.6	[11.2 - 16.4]	12.11
'KL0349'	Corynebacterium pseudopelargi CCM 8832	13.2	[10.5 - 16.5]	24.3	[22.0 - 26.8]	13.6	[11.2 - 16.4]	4.49
'KL0349'	Corynebacterium kutscheri DSM 20755	13.2	[10.5 - 16.5]	23.9	[21.6 - 26.3]	13.6	[11.2 - 16.4]	6.96
'KL0349'	Corynebacterium pelargi DSM 46737	13.3	[10.6 - 16.7]	23.2	[20.9 - 25.7]	13.7	[11.3 - 16.5]	4.75
'KL0349'	Corynebacterium rouxii FRC0190 T	14.5	[11.6 - 17.9]	23.1	[20.8 - 25.5]	14.7	[12.3 - 17.6]	0.19
'KL0349'	Corynebacterium diphtheriae NCTC 11397	14.1	[11.3 - 17.5]	22.9	[20.6 - 25.4]	14.4	[12.0 - 17.2]	0.1
'KL0349'	Corynebacterium phocae DSM 44612	12.9	[10.2 - 16.2]	22.8	[20.6 - 25.3]	13.3	[10.9 - 16.0]	5.39
'KL0349'	Corynebacterium diphtheriae subsp. lausannense CHUV2995	14.2	[11.4 - 17.6]	22.4	[20.2 - 24.9]	14.5	[12.1 - 17.3]	0.52
'KL0349'	Corynebacterium belfantii FRC0043	14.3	[11.4 - 17.6]	22	[19.7 - 24.4]	14.5	[12.1 - 17.3]	0.21
'KL0350'	'KL0468'	97.7	[96.3 - 98.6]	97.2	[96.0 - 98.0]	98.7	[97.8 - 99.2]	0.06
'KL0350'	'KL0472'	98.7	[97.7 - 99.3]	97.1	[95.9 - 97.9]	99.2	[98.7 - 99.5]	0.05
'KL0350'	'KL0433'	99	[98.2 - 99.5]	95.7	[94.2 - 96.8]	99.3	[98.8 - 99.6]	0.02
'KL0350'	'KL0392-cb9'	99	[98.2 - 99.5]	95.7	[94.2 - 96.8]	99.3	[98.8 - 99.6]	0.01
'KL0350'	'KL0387-cb8'	98.4	[97.3 - 99.1]	95.6	[94.2 - 96.7]	99	[98.3 - 99.4]	0.01
'KL0350'	'KL0442'	98.7	[97.7 - 99.3]	89.8	[87.4 - 91.7]	98.7	[97.9 - 99.2]	0
'KL0350'	Corynebacterium ulcerans NCTC 7910	98.2	[97.0 - 98.9]	88.3	[85.8 - 90.4]	98.3	[97.3 - 98.9]	0
'KL0350'	'KL0451'	98.9	[98.0 - 99.4]	86.8	[84.2 - 89.0]	98.7	[97.8 - 99.2]	0.03
'KL0350'	Corynebacterium silvaticum KL0182	91.8	[88.8 - 94.0]	40.9	[38.4 - 43.4]	81.5	[78.2 - 84.5]	1.14
'KL0350'	Corynebacterium pseudotuberculosis ATCC 19410	87	[83.4 - 89.9]	27.6	[25.2 - 30.1]	68	[64.6 - 71.2]	1.13
'KL0350'	Corynebacterium pseudotuberculosis DSM 20689	87	[83.5 - 89.9]	27.6	[25.2 - 30.1]	68	[64.6 - 71.3]	1.13
'KL0350'	Corynebacterium mustelae DSM 45274	13	[10.2 - 16.2]	25.2	[22.9 - 27.7]	13.3	[11.0 - 16.1]	0.74
'KL0350'	Corynebacterium vitaeruminis DSM 20294	13.2	[10.5 - 16.5]	24.9	[22.6 - 27.4]	13.6	[11.2 - 16.4]	12.21
'KL0350'	Corynebacterium pseudopelargi CCM 8832	13.3	[10.5 - 16.6]	24.5	[22.1 - 26.9]	13.6	[11.2 - 16.4]	4.59
'KL0350'	Corynebacterium pelargi DSM 46737	13.3	[10.5 - 16.6]	24.4	[22.1 - 26.9]	13.6	[11.3 - 16.4]	4.86
'KL0350'	Corynebacterium kutscheri DSM 20755	13.2	[10.5 - 16.5]	23.9	[21.6 - 26.4]	13.6	[11.2 - 16.3]	6.85
'KL0350'	Corynebacterium diphtheriae NCTC 11397	14.2	[11.4 - 17.6]	22.9	[20.7 - 25.4]	14.5	[12.0 - 17.3]	0.21
'KL0350'	Corynebacterium phocae DSM 44612	12.9	[10.2 - 16.2]	22.8	[20.6 - 25.3]	13.3	[10.9 - 16.0]	5.5
'KL0350'	Corynebacterium rouxii FRC0190 T	14.4	[11.6 - 17.8]	22.5	[20.2 - 25.0]	14.6	[12.2 - 17.5]	0.08
'KL0350'	Corynebacterium diphtheriae subsp. lausannense CHUV2995	14.1	[11.3 - 17.5]	22.4	[20.2 - 24.9]	14.4	[12.0 - 17.2]	0.63
'KL0350'	Corynebacterium belfantii FRC0043	14.2	[11.4 - 17.5]	21.9	[19.7 - 24.4]	14.4	[12.0 - 17.3]	0.31
'KL0387-cb8'	'KL0392-cb9'	99.8	[99.6 - 99.9]	100	[99.9 - 100.0]	99.9	[99.9 - 100.0]	0.02
'KL0387-cb8'	'KL0433'	99.8	[99.6 - 99.9]	99.8	[99.6 - 99.9]	99.9	[99.8 - 100.0]	0.02
'KL0387-cb8'	'KL0472'	97.3	[95.7 - 98.3]	96.2	[94.9 - 97.2]	98.3	[97.4 - 98.9]	0.05
'KL0387-cb8'	'KL0468'	96.7	[94.8 - 97.9]	96.1	[94.8 - 97.1]	97.9	[96.8 - 98.6]	0.07
'KL0387-cb8'	'KL0442'	97.6	[96.2 - 98.6]	91.4	[89.2 - 93.1]	98.1	[97.1 - 98.8]	0.01
'KL0387-cb8'	Corynebacterium ulcerans NCTC 7910	96.4	[94.5 - 97.7]	88.7	[86.2 - 90.7]	97	[95.6 - 98.0]	0.01
'KL0387-cb8'	'KL0451'	97.2	[95.5 - 98.2]	87	[84.4 - 89.2]	97.4	[96.1 - 98.3]	0.04
'KL0387-cb8'	Corynebacterium silvaticum KL0182	88.9	[85.6 - 91.6]	41	[38.5 - 43.5]	79.1	[75.7 - 82.2]	1.14
'KL0387-cb8'	Corynebacterium pseudotuberculosis DSM 20689	84.9	[81.1 - 88.0]	27.6	[25.2 - 30.1]	66.5	[63.1 - 69.7]	1.12
'KL0387-cb8'	Corynebacterium pseudotuberculosis ATCC 19410	84.8	[81.1 - 88.0]	27.6	[25.2 - 30.1]	66.5	[63.1 - 69.7]	1.12
'KL0387-cb8'	Corynebacterium mustelae DSM 45274	12.9	[10.2 - 16.2]	25.1	[22.8 - 27.6]	13.3	[11.0 - 16.1]	0.73
'KL0387-cb8'	Corynebacterium vitaeruminis DSM 20294	13.2	[10.5 - 16.5]	24.8	[22.5 - 27.3]	13.6	[11.2 - 16.4]	12.22
'KL0387-cb8'	Corynebacterium pelargi DSM 46737	13.3	[10.5 - 16.6]	24.3	[22.0 - 26.7]	13.6	[11.3 - 16.4]	4.87
'KL0387-cb8'	Corynebacterium pseudopelargi CCM 8832	13.3	[10.5 - 16.6]	24.3	[21.9 - 26.7]	13.6	[11.2 - 16.4]	4.6
'KL0387-cb8'	Corynebacterium kutscheri DSM 20755	13.2	[10.5 - 16.5]	23.9	[21.6 - 26.4]	13.5	[11.2 - 16.3]	6.84
'KL0387-cb8'	Corynebacterium diphtheriae NCTC 11397	14.2	[11.4 - 17.6]	23	[20.8 - 25.5]	14.5	[12.1 - 17.3]	0.22
'KL0387-cb8'	Corynebacterium phocae DSM 44612	12.9	[10.2 - 16.2]	22.9	[20.6 - 25.3]	13.3	[10.9 - 16.0]	5.5
'KL0387-cb8'	Corynebacterium rouxii FRC0190 T	14.4	[11.6 - 17.8]	22.8	[20.5 - 25.2]	14.7	[12.2 - 17.5]	0.08
'KL0387-cb8'	Corynebacterium diphtheriae subsp. lausannense CHUV2995	14.2	[11.4 - 17.6]	22.8	[20.5 - 25.2]	14.5	[12.0 - 17.3]	0.63
'KL0387-cb8'	Corynebacterium belfantii FRC0043	14.3	[11.4 - 17.6]	22.2	[19.9 - 24.7]	14.5	[12.1 - 17.4]	0.32
'KL0392-cb9'	'KL0433'	100	[100.0 - 100.0]	99.8	[99.6 - 99.9]	100	[100.0 - 100.0]	0
'KL0392-cb9'	'KL0472'	97.9	[96.6 - 98.8]	96.3	[95.0 - 97.3]	98.7	[97.9 - 99.2]	0.03
'KL0392-cb9'	'KL0468'	97.4	[95.8 - 98.4]	96.2	[94.8 - 97.2]	98.4	[97.4 - 99.0]	0.05
'KL0392-cb9'	'KL0442'	98.1	[96.9 - 98.9]	91.5	[89.3 - 93.2]	98.5	[97.6 - 99.0]	0.01
'KL0392-cb9'	Corynebacterium ulcerans NCTC 7910	97.2	[95.6 - 98.3]	88.7	[86.3 - 90.8]	97.6	[96.4 - 98.4]	0.01
'KL0392-cb9'	'KL0451'	98	[96.6 - 98.8]	87	[84.4 - 89.2]	98	[96.9 - 98.7]	0.02
'KL0392-cb9'	Corynebacterium silvaticum KL0182	89.5	[86.1 - 92.1]	41	[38.5 - 43.5]	79.6	[76.1 - 82.6]	1.12
'KL0392-cb9'	Corynebacterium pseudotuberculosis DSM 20689	86	[82.3 - 89.0]	27.6	[25.2 - 30.1]	67.3	[63.9 - 70.5]	1.14
'KL0392-cb9'	Corynebacterium pseudotuberculosis ATCC 19410	86	[82.3 - 89.0]	27.6	[25.2 - 30.1]	67.3	[63.9 - 70.5]	1.14
'KL0392-cb9'	Corynebacterium mustelae DSM 45274	13	[10.2 - 16.2]	25.2	[22.9 - 27.7]	13.3	[11.0 - 16.1]	0.75
'KL0392-cb9'	Corynebacterium vitaeruminis DSM 20294	13.2	[10.5 - 16.5]	24.8	[22.5 - 27.3]	13.6	[11.2 - 16.4]	12.2
'KL0392-cb9'	Corynebacterium pseudopelargi CCM 8832	13.3	[10.5 - 16.6]	24.3	[21.9 - 26.7]	13.6	[11.2 - 16.4]	4.58
'KL0392-cb9'	Corynebacterium pelargi DSM 46737	13.3	[10.5 - 16.6]	24.3	[22.0 - 26.7]	13.6	[11.3 - 16.4]	4.85
'KL0392-cb9'	Corynebacterium kutscheri DSM 20755	13.2	[10.5 - 16.5]	23.9	[21.6 - 26.4]	13.5	[11.2 - 16.3]	6.86
'KL0392-cb9'	Corynebacterium diphtheriae NCTC 11397	14.2	[11.4 - 17.6]	23.1	[20.8 - 25.5]	14.5	[12.0 - 17.3]	0.2
'KL0392-cb9'	Corynebacterium phocae DSM 44612	12.9	[10.2 - 16.2]	22.9	[20.6 - 25.3]	13.3	[10.9 - 16.0]	5.49
'KL0392-cb9'	Corynebacterium rouxii FRC0190 T	14.4	[11.5 - 17.8]	22.7	[20.4 - 25.1]	14.6	[12.2 - 17.5]	0.1
'KL0392-cb9'	Corynebacterium diphtheriae subsp. lausannense CHUV2995	14.2	[11.4 - 17.6]	22.5	[20.2 - 25.0]	14.5	[12.0 - 17.3]	0.62
'KL0392-cb9'	Corynebacterium belfantii FRC0043	14.2	[11.4 - 17.6]	22.1	[19.8 - 24.5]	14.5	[12.0 - 17.3]	0.3
'KL0433'	'KL0472'	97.9	[96.6 - 98.8]	96.3	[94.9 - 97.3]	98.7	[97.9 - 99.2]	0.03
'KL0433'	'KL0468'	97.4	[95.8 - 98.4]	96.1	[94.7 - 97.1]	98.4	[97.4 - 99.0]	0.05
'KL0433'	'KL0442'	98.1	[96.9 - 98.9]	91.5	[89.3 - 93.2]	98.5	[97.6 - 99.0]	0.01
'KL0433'	Corynebacterium ulcerans NCTC 7910	97.2	[95.6 - 98.3]	88.7	[86.3 - 90.8]	97.6	[96.4 - 98.4]	0.02
'KL0433'	'KL0451'	98	[96.6 - 98.8]	87.1	[84.5 - 89.3]	98	[96.9 - 98.7]	0.02
'KL0433'	Corynebacterium silvaticum KL0182	89.5	[86.2 - 92.1]	41	[38.5 - 43.6]	79.6	[76.2 - 82.6]	1.12
'KL0433'	Corynebacterium pseudotuberculosis DSM 20689	86	[82.3 - 89.0]	27.6	[25.3 - 30.1]	67.3	[63.9 - 70.5]	1.14
'KL0433'	Corynebacterium pseudotuberculosis ATCC 19410	85.9	[82.3 - 88.9]	27.6	[25.3 - 30.1]	67.3	[63.9 - 70.5]	1.15
'KL0433'	Corynebacterium mustelae DSM 45274	13	[10.2 - 16.2]	25.2	[22.8 - 27.6]	13.3	[11.0 - 16.1]	0.76
'KL0433'	Corynebacterium vitaeruminis DSM 20294	13.2	[10.5 - 16.5]	24.8	[22.5 - 27.3]	13.6	[11.2 - 16.4]	12.2
'KL0433'	Corynebacterium pelargi DSM 46737	13.3	[10.5 - 16.6]	24.3	[22.0 - 26.7]	13.6	[11.3 - 16.4]	4.84
'KL0433'	Corynebacterium pseudopelargi CCM 8832	13.3	[10.5 - 16.6]	24.3	[21.9 - 26.7]	13.6	[11.2 - 16.4]	4.58
'KL0433'	Corynebacterium kutscheri DSM 20755	13.2	[10.5 - 16.5]	23.9	[21.6 - 26.4]	13.5	[11.2 - 16.3]	6.87
'KL0433'	Corynebacterium diphtheriae NCTC 11397	14.2	[11.4 - 17.6]	23	[20.8 - 25.5]	14.5	[12.0 - 17.3]	0.2
'KL0433'	Corynebacterium phocae DSM 44612	12.9	[10.2 - 16.2]	22.9	[20.6 - 25.3]	13.3	[10.9 - 16.0]	5.48
'KL0433'	Corynebacterium rouxii FRC0190 T	14.4	[11.5 - 17.8]	22.6	[20.4 - 25.1]	14.6	[12.2 - 17.5]	0.1
'KL0433'	Corynebacterium diphtheriae subsp. lausannense CHUV2995	14.2	[11.4 - 17.6]	22.5	[20.2 - 24.9]	14.5	[12.0 - 17.3]	0.61
'KL0433'	Corynebacterium belfantii FRC0043	14.2	[11.4 - 17.6]	22	[19.8 - 24.5]	14.5	[12.0 - 17.3]	0.3
'KL0442'	Corynebacterium ulcerans NCTC 7910	97.2	[95.5 - 98.2]	88.2	[85.7 - 90.3]	97.5	[96.3 - 98.3]	0
'KL0442'	'KL0468'	95.2	[93.0 - 96.8]	87.4	[84.8 - 89.6]	96	[94.4 - 97.2]	0.06
'KL0442'	'KL0472'	97.1	[95.4 - 98.2]	87.2	[84.6 - 89.4]	97.4	[96.1 - 98.2]	0.04
'KL0442'	'KL0451'	98	[96.6 - 98.8]	87.1	[84.5 - 89.3]	98	[96.9 - 98.7]	0.03
'KL0442'	Corynebacterium silvaticum KL0182	91.6	[88.6 - 93.9]	40.9	[38.4 - 43.4]	81.4	[78.0 - 84.3]	1.13
'KL0442'	Corynebacterium pseudotuberculosis DSM 20689	86	[82.3 - 89.0]	27.6	[25.3 - 30.1]	67.3	[63.9 - 70.5]	1.13
'KL0442'	Corynebacterium pseudotuberculosis ATCC 19410	85.9	[82.3 - 88.9]	27.6	[25.2 - 30.1]	67.3	[63.9 - 70.5]	1.13
'KL0442'	Corynebacterium mustelae DSM 45274	13	[10.2 - 16.2]	25.2	[22.9 - 27.7]	13.3	[11.0 - 16.1]	0.74
'KL0442'	Corynebacterium pseudopelargi CCM 8832	13.2	[10.5 - 16.5]	24.9	[22.6 - 27.4]	13.6	[11.2 - 16.4]	4.59
'KL0442'	Corynebacterium vitaeruminis DSM 20294	13.2	[10.5 - 16.5]	24.7	[22.4 - 27.1]	13.6	[11.2 - 16.4]	12.21
'KL0442'	Corynebacterium pelargi DSM 46737	13.2	[10.5 - 16.5]	24.5	[22.2 - 27.0]	13.6	[11.2 - 16.4]	4.86
'KL0442'	Corynebacterium kutscheri DSM 20755	13.2	[10.5 - 16.5]	23.7	[21.4 - 26.2]	13.6	[11.2 - 16.4]	6.85
'KL0442'	Corynebacterium diphtheriae NCTC 11397	14.2	[11.4 - 17.6]	23	[20.7 - 25.5]	14.5	[12.1 - 17.4]	0.21
'KL0442'	Corynebacterium phocae DSM 44612	12.9	[10.2 - 16.2]	22.9	[20.7 - 25.4]	13.3	[10.9 - 16.0]	5.5
'KL0442'	Corynebacterium rouxii FRC0190 T	14.5	[11.7 - 17.9]	22.9	[20.6 - 25.4]	14.8	[12.3 - 17.6]	0.09
'KL0442'	Corynebacterium diphtheriae subsp. lausannense CHUV2995	14.3	[11.5 - 17.7]	22.8	[20.5 - 25.2]	14.6	[12.2 - 17.4]	0.63
'KL0442'	Corynebacterium belfantii FRC0043	14.4	[11.5 - 17.8]	22.4	[20.1 - 24.9]	14.6	[12.2 - 17.5]	0.31
'KL0451'	Corynebacterium ulcerans NCTC 7910	98.7	[97.8 - 99.3]	89	[86.6 - 91.0]	98.7	[97.9 - 99.2]	0.03
'KL0451'	'KL0472'	97.4	[95.8 - 98.4]	87.2	[84.6 - 89.4]	97.6	[96.3 - 98.4]	0.01
'KL0451'	'KL0468'	96.2	[94.2 - 97.5]	87.2	[84.7 - 89.4]	96.7	[95.2 - 97.8]	0.03
'KL0451'	Corynebacterium silvaticum KL0182	92.4	[89.5 - 94.5]	40.9	[38.5 - 43.5]	82.1	[78.8 - 85.0]	1.1
'KL0451'	Corynebacterium pseudotuberculosis ATCC 19410	87.3	[83.7 - 90.2]	27.6	[25.2 - 30.1]	68.2	[64.8 - 71.5]	1.16
'KL0451'	Corynebacterium pseudotuberculosis DSM 20689	87.3	[83.8 - 90.2]	27.6	[25.2 - 30.1]	68.2	[64.8 - 71.5]	1.16
'KL0451'	Corynebacterium mustelae DSM 45274	13	[10.3 - 16.3]	25.1	[22.8 - 27.6]	13.3	[11.0 - 16.1]	0.78
'KL0451'	Corynebacterium pseudopelargi CCM 8832	13.2	[10.5 - 16.5]	24.8	[22.5 - 27.3]	13.6	[11.2 - 16.4]	4.56
'KL0451'	Corynebacterium vitaeruminis DSM 20294	13.2	[10.5 - 16.5]	24.8	[22.5 - 27.3]	13.6	[11.2 - 16.4]	12.18
'KL0451'	Corynebacterium pelargi DSM 46737	13.3	[10.5 - 16.6]	23.9	[21.6 - 26.4]	13.6	[11.3 - 16.4]	4.83
'KL0451'	Corynebacterium kutscheri DSM 20755	13.2	[10.5 - 16.5]	23.5	[21.2 - 26.0]	13.6	[11.2 - 16.4]	6.88
'KL0451'	Corynebacterium phocae DSM 44612	12.9	[10.2 - 16.2]	23.4	[21.1 - 25.8]	13.3	[10.9 - 16.0]	5.46
'KL0451'	Corynebacterium diphtheriae NCTC 11397	14.2	[11.4 - 17.6]	23	[20.7 - 25.4]	14.5	[12.0 - 17.3]	0.18
'KL0451'	Corynebacterium rouxii FRC0190 T	14.3	[11.5 - 17.7]	22.6	[20.3 - 25.0]	14.6	[12.1 - 17.4]	0.12
'KL0451'	Corynebacterium diphtheriae subsp. lausannense CHUV2995	14.2	[11.3 - 17.5]	22.3	[20.1 - 24.8]	14.4	[12.0 - 17.3]	0.59
'KL0451'	Corynebacterium belfantii FRC0043	14.2	[11.4 - 17.6]	21.8	[19.6 - 24.3]	14.5	[12.0 - 17.3]	0.28
'KL0468'	'KL0472'	98.4	[97.2 - 99.0]	99.5	[99.2 - 99.7]	99.2	[98.7 - 99.5]	0.02
'KL0468'	Corynebacterium ulcerans NCTC 7910	95.2	[93.0 - 96.8]	89	[86.6 - 91.0]	96.2	[94.6 - 97.4]	0.06
'KL0468'	Corynebacterium silvaticum KL0182	87.4	[83.9 - 90.3]	40.9	[38.4 - 43.4]	77.8	[74.4 - 80.9]	1.07
'KL0468'	Corynebacterium pseudotuberculosis ATCC 19410	82.9	[79.0 - 86.1]	27.6	[25.2 - 30.0]	65	[61.7 - 68.2]	1.19
'KL0468'	Corynebacterium pseudotuberculosis DSM 20689	82.9	[79.1 - 86.2]	27.6	[25.2 - 30.0]	65	[61.7 - 68.3]	1.19
'KL0468'	Corynebacterium mustelae DSM 45274	12.9	[10.2 - 16.2]	25.2	[22.9 - 27.7]	13.3	[11.0 - 16.1]	0.8
'KL0468'	Corynebacterium vitaeruminis DSM 20294	13.2	[10.5 - 16.5]	24.8	[22.5 - 27.3]	13.6	[11.2 - 16.3]	12.15
'KL0468'	Corynebacterium pseudopelargi CCM 8832	13.2	[10.5 - 16.5]	24.5	[22.2 - 26.9]	13.6	[11.2 - 16.4]	4.53
'KL0468'	Corynebacterium pelargi DSM 46737	13.3	[10.5 - 16.6]	24.3	[22.0 - 26.8]	13.6	[11.2 - 16.4]	4.8
'KL0468'	Corynebacterium kutscheri DSM 20755	13.2	[10.5 - 16.5]	23.7	[21.4 - 26.2]	13.6	[11.2 - 16.4]	6.91
'KL0468'	Corynebacterium diphtheriae NCTC 11397	14.2	[11.3 - 17.5]	23	[20.7 - 25.4]	14.4	[12.0 - 17.3]	0.15
'KL0468'	Corynebacterium phocae DSM 44612	12.9	[10.2 - 16.2]	22.9	[20.6 - 25.4]	13.3	[10.9 - 16.0]	5.44
'KL0468'	Corynebacterium rouxii FRC0190 T	14.5	[11.6 - 17.9]	22.5	[20.3 - 25.0]	14.7	[12.3 - 17.6]	0.15
'KL0468'	Corynebacterium diphtheriae subsp. lausannense CHUV2995	14.1	[11.3 - 17.5]	22.3	[20.0 - 24.8]	14.4	[12.0 - 17.2]	0.57
'KL0468'	Corynebacterium belfantii FRC0043	14.2	[11.3 - 17.5]	21.8	[19.6 - 24.3]	14.4	[12.0 - 17.2]	0.25
'KL0472'	Corynebacterium ulcerans NCTC 7910	97	[95.4 - 98.1]	88.7	[86.3 - 90.8]	97.5	[96.2 - 98.3]	0.05
'KL0472'	Corynebacterium silvaticum KL0182	90.2	[87.0 - 92.7]	40.7	[38.2 - 43.3]	80	[76.6 - 83.1]	1.09
'KL0472'	Corynebacterium pseudotuberculosis ATCC 19410	85.1	[81.3 - 88.1]	27.6	[25.2 - 30.1]	66.6	[63.2 - 69.8]	1.18
'KL0472'	Corynebacterium pseudotuberculosis DSM 20689	85.1	[81.4 - 88.2]	27.6	[25.2 - 30.1]	66.6	[63.2 - 69.8]	1.17
'KL0472'	Corynebacterium mustelae DSM 45274	12.9	[10.2 - 16.2]	25.2	[22.9 - 27.7]	13.3	[11.0 - 16.1]	0.79
'KL0472'	Corynebacterium vitaeruminis DSM 20294	13.2	[10.5 - 16.5]	24.6	[22.3 - 27.0]	13.6	[11.2 - 16.4]	12.17
'KL0472'	Corynebacterium pseudopelargi CCM 8832	13.2	[10.5 - 16.6]	24.5	[22.1 - 26.9]	13.6	[11.2 - 16.4]	4.55
'KL0472'	Corynebacterium pelargi DSM 46737	13.3	[10.5 - 16.6]	24.4	[22.1 - 26.9]	13.6	[11.2 - 16.4]	4.81
'KL0472'	Corynebacterium kutscheri DSM 20755	13.2	[10.5 - 16.5]	23.7	[21.4 - 26.2]	13.6	[11.2 - 16.4]	6.9
'KL0472'	Corynebacterium diphtheriae NCTC 11397	14.2	[11.4 - 17.6]	22.9	[20.7 - 25.4]	14.5	[12.0 - 17.3]	0.17
'KL0472'	Corynebacterium phocae DSM 44612	12.9	[10.2 - 16.2]	22.9	[20.6 - 25.4]	13.3	[10.9 - 16.0]	5.45
'KL0472'	Corynebacterium rouxii FRC0190 T	14.6	[11.7 - 18.0]	22.8	[20.5 - 25.2]	14.8	[12.4 - 17.7]	0.13
'KL0472'	Corynebacterium diphtheriae subsp. lausannense CHUV2995	14.2	[11.4 - 17.6]	22.3	[20.0 - 24.8]	14.5	[12.0 - 17.3]	0.58
'KL0472'	Corynebacterium belfantii FRC0043	14.3	[11.4 - 17.7]	21.8	[19.5 - 24.2]	14.5	[12.1 - 17.4]	0.27

## Sheet: Cul_assembled_p2
Type Strain Genome Server
Query strain	Subject strain	dDDH (d0, in %)	C.I. (d0, in %)	dDDH (d4, in %)	C.I. (d4, in %)	dDDH (d6, in %)	C.I. (d6, in %)	G+C content difference (in %)
'KL0475'	'KL0846'	95.2	[93.0 - 96.8]	99.6	[99.3 - 99.8]	97.4	[96.1 - 98.3]	0.01
'KL0475'	'KL0832'	95.5	[93.4 - 97.0]	99.5	[99.2 - 99.7]	97.6	[96.4 - 98.4]	0.01
'KL0475'	'KL0840'	95.6	[93.5 - 97.1]	99.5	[99.2 - 99.7]	97.7	[96.4 - 98.5]	0.01
'KL0475'	'KL0796'	97	[95.3 - 98.1]	99.3	[99.0 - 99.6]	98.5	[97.6 - 99.0]	0.03
'KL0475'	'KL0825'	96.4	[94.5 - 97.6]	99.2	[98.7 - 99.5]	98	[97.0 - 98.7]	0.01
'KL0475'	'KL0483'	96.3	[94.4 - 97.6]	98.8	[98.1 - 99.2]	98	[96.9 - 98.7]	0.08
'KL0475'	'KL0867'	95.6	[93.5 - 97.1]	96.3	[95.0 - 97.3]	97.3	[95.9 - 98.2]	0.02
'KL0475'	'KL0547'	94.9	[92.5 - 96.5]	96.3	[95.0 - 97.3]	96.8	[95.3 - 97.8]	0.02
'KL0475'	'KL0541'	94.4	[91.9 - 96.1]	96.2	[94.8 - 97.2]	96.4	[94.9 - 97.5]	0.04
'KL0475'	'KL0540'	94.1	[91.6 - 95.9]	96	[94.6 - 97.1]	96.3	[94.6 - 97.4]	0.04
'KL0475'	'KL0497'	95.9	[93.9 - 97.3]	95.3	[93.7 - 96.4]	97.4	[96.1 - 98.2]	0.02
'KL0475'	'KL0501'	94.2	[91.7 - 96.0]	94.9	[93.3 - 96.2]	96.2	[94.5 - 97.3]	0.01
'KL0475'	'KL0870'	94.9	[92.6 - 96.5]	89.4	[87.0 - 91.4]	96.1	[94.4 - 97.2]	0.05
'KL0475'	'KL0876'	91.5	[88.4 - 93.8]	89.1	[86.7 - 91.1]	93.5	[91.3 - 95.2]	0.05
'KL0475'	Corynebacterium ulcerans NCTC 7910	91.2	[88.1 - 93.5]	88.4	[85.9 - 90.5]	93.2	[90.9 - 95.0]	0.01
'KL0475'	'KL0853'	92.6	[89.8 - 94.7]	87.3	[84.8 - 89.5]	94.1	[92.0 - 95.7]	0.09
'KL0475'	'KL0556'	92.3	[89.4 - 94.5]	87	[84.4 - 89.2]	93.9	[91.7 - 95.5]	0
'KL0475'	'KL0515'	91.1	[88.0 - 93.5]	86.9	[84.4 - 89.2]	93	[90.6 - 94.7]	0
'KL0475'	'KL0785'	92.8	[90.0 - 94.9]	86.3	[83.7 - 88.6]	94.1	[92.0 - 95.7]	0.04
'KL0475'	'KL0818'	93	[90.2 - 95.0]	86.3	[83.7 - 88.6]	94.2	[92.2 - 95.8]	0.04
'KL0475'	Corynebacterium silvaticum KL0182	83.5	[79.7 - 86.7]	40.8	[38.3 - 43.4]	74.6	[71.1 - 77.7]	1.13
'KL0475'	Corynebacterium pseudotuberculosis DSM 20689	77.8	[73.8 - 81.3]	27.4	[25.1 - 29.9]	61.4	[58.2 - 64.6]	1.14
'KL0475'	Corynebacterium pseudotuberculosis ATCC 19410	77.8	[73.8 - 81.3]	27.4	[25.1 - 29.9]	61.4	[58.1 - 64.6]	1.14
'KL0475'	Corynebacterium mustelae DSM 45274	12.8	[10.1 - 16.1]	24.4	[22.1 - 26.9]	13.2	[10.8 - 15.9]	0.75
'KL0475'	Corynebacterium phocae DSM 44612	12.7	[10.1 - 16.0]	23.7	[21.4 - 26.2]	13.1	[10.8 - 15.9]	5.49
'KL0475'	Corynebacterium vitaeruminis DSM 20294	13	[10.3 - 16.3]	23.4	[21.1 - 25.8]	13.4	[11.0 - 16.2]	12.2
'KL0475'	Corynebacterium pelargi DSM 46737	13	[10.3 - 16.3]	23.4	[21.1 - 25.8]	13.4	[11.0 - 16.2]	4.85
'KL0475'	Corynebacterium kutscheri DSM 20755	12.9	[10.2 - 16.2]	23.3	[21.0 - 25.8]	13.3	[11.0 - 16.1]	6.86
'KL0475'	Corynebacterium pseudopelargi CCM 8832	13	[10.3 - 16.3]	23.2	[20.9 - 25.6]	13.4	[11.0 - 16.2]	4.59
'KL0475'	Corynebacterium diphtheriae NCTC 11397	13.9	[11.1 - 17.3]	21.9	[19.6 - 24.3]	14.2	[11.8 - 17.0]	0.2
'KL0475'	Corynebacterium diphtheriae subsp. lausannense CHUV2995	14	[11.2 - 17.3]	21.7	[19.4 - 24.1]	14.2	[11.8 - 17.1]	0.62
'KL0475'	Corynebacterium rouxii FRC0190 T	14.2	[11.4 - 17.6]	21.6	[19.3 - 24.0]	14.4	[12.0 - 17.3]	0.09
'KL0475'	Corynebacterium belfantii FRC0043	14	[11.2 - 17.3]	21	[18.7 - 23.4]	14.2	[11.8 - 17.1]	0.31
'KL0483'	'KL0846'	98.2	[97.0 - 98.9]	99.6	[99.4 - 99.8]	99.1	[98.6 - 99.5]	0.08
'KL0483'	'KL0832'	98.4	[97.3 - 99.1]	99.6	[99.3 - 99.7]	99.2	[98.7 - 99.6]	0.09
'KL0483'	'KL0840'	98.4	[97.2 - 99.0]	99.5	[99.2 - 99.7]	99.2	[98.6 - 99.5]	0.08
'KL0483'	'KL0825'	98.2	[96.9 - 98.9]	99.4	[99.0 - 99.6]	99.1	[98.5 - 99.5]	0.08
'KL0483'	'KL0796'	98.9	[98.0 - 99.4]	98.9	[98.3 - 99.3]	99.4	[99.0 - 99.7]	0.05
'KL0483'	'KL0867'	98.2	[96.9 - 98.9]	96.7	[95.5 - 97.6]	98.9	[98.2 - 99.3]	0.06
'KL0483'	'KL0547'	97.4	[95.9 - 98.4]	96.7	[95.5 - 97.6]	98.4	[97.5 - 99.0]	0.05
'KL0483'	'KL0540'	98.6	[97.6 - 99.2]	96.6	[95.4 - 97.5]	99.1	[98.5 - 99.5]	0.04
'KL0483'	'KL0541'	97.1	[95.4 - 98.1]	95.7	[94.3 - 96.8]	98.1	[97.1 - 98.8]	0.03
'KL0483'	'KL0497'	97.4	[95.8 - 98.4]	95.4	[93.8 - 96.5]	98.3	[97.3 - 98.9]	0.09
'KL0483'	'KL0501'	97.5	[95.9 - 98.4]	95.2	[93.7 - 96.4]	98.3	[97.4 - 98.9]	0.09
'KL0483'	'KL0876'	95.3	[93.1 - 96.8]	89	[86.6 - 91.0]	96.3	[94.7 - 97.4]	0.12
'KL0483'	'KL0870'	97.4	[95.9 - 98.4]	88.4	[86.0 - 90.5]	97.7	[96.5 - 98.5]	0.03
'KL0483'	Corynebacterium ulcerans NCTC 7910	95.2	[92.9 - 96.7]	88	[85.5 - 90.1]	96.1	[94.4 - 97.3]	0.08
'KL0483'	'KL0515'	94.9	[92.6 - 96.6]	87	[84.4 - 89.2]	95.8	[94.1 - 97.0]	0.07
'KL0483'	'KL0853'	97.1	[95.5 - 98.2]	86.8	[84.2 - 89.1]	97.4	[96.1 - 98.2]	0.01
'KL0483'	'KL0556'	96	[94.0 - 97.4]	86.7	[84.1 - 88.9]	96.5	[95.0 - 97.6]	0.08
'KL0483'	'KL0818'	96.6	[94.7 - 97.8]	86.3	[83.6 - 88.5]	96.9	[95.4 - 97.9]	0.04
'KL0483'	'KL0785'	96.4	[94.6 - 97.7]	86.2	[83.6 - 88.5]	96.8	[95.3 - 97.8]	0.03
'KL0483'	Corynebacterium silvaticum KL0182	88.2	[84.7 - 91.0]	40.7	[38.2 - 43.3]	78.4	[74.9 - 81.4]	1.05
'KL0483'	Corynebacterium pseudotuberculosis ATCC 19410	82.2	[78.4 - 85.5]	27.6	[25.2 - 30.1]	64.6	[61.2 - 67.8]	1.21
'KL0483'	Corynebacterium pseudotuberculosis DSM 20689	82.2	[78.4 - 85.6]	27.6	[25.2 - 30.1]	64.6	[61.3 - 67.8]	1.21
'KL0483'	Corynebacterium mustelae DSM 45274	12.9	[10.2 - 16.2]	25.2	[22.9 - 27.7]	13.3	[11.0 - 16.1]	0.83
'KL0483'	Corynebacterium vitaeruminis DSM 20294	13.2	[10.5 - 16.5]	25	[22.6 - 27.4]	13.6	[11.2 - 16.4]	12.13
'KL0483'	Corynebacterium pseudopelargi CCM 8832	13.2	[10.5 - 16.5]	24.5	[22.2 - 27.0]	13.6	[11.2 - 16.4]	4.51
'KL0483'	Corynebacterium pelargi DSM 46737	13.3	[10.5 - 16.6]	24.4	[22.1 - 26.9]	13.6	[11.2 - 16.4]	4.78
'KL0483'	Corynebacterium kutscheri DSM 20755	13.2	[10.4 - 16.5]	23.9	[21.6 - 26.4]	13.5	[11.2 - 16.3]	6.93
'KL0483'	Corynebacterium diphtheriae NCTC 11397	14.2	[11.3 - 17.5]	23	[20.7 - 25.4]	14.4	[12.0 - 17.3]	0.13
'KL0483'	Corynebacterium rouxii FRC0190 T	14.4	[11.6 - 17.8]	22.8	[20.5 - 25.2]	14.7	[12.2 - 17.5]	0.17
'KL0483'	Corynebacterium phocae DSM 44612	12.9	[10.2 - 16.2]	22.8	[20.5 - 25.2]	13.3	[10.9 - 16.0]	5.41
'KL0483'	Corynebacterium diphtheriae subsp. lausannense CHUV2995	14.2	[11.4 - 17.6]	22.4	[20.1 - 24.8]	14.5	[12.0 - 17.3]	0.54
'KL0483'	Corynebacterium belfantii FRC0043	14.2	[11.4 - 17.6]	21.9	[19.7 - 24.4]	14.5	[12.0 - 17.3]	0.23
'KL0497'	'KL0547'	98.4	[97.3 - 99.1]	96.6	[95.3 - 97.5]	99	[98.4 - 99.4]	0.04
'KL0497'	'KL0867'	98.9	[98.0 - 99.4]	96.5	[95.3 - 97.5]	99.3	[98.8 - 99.6]	0.03
'KL0497'	'KL0540'	98.8	[97.9 - 99.3]	96.4	[95.1 - 97.4]	99.2	[98.7 - 99.6]	0.06
'KL0497'	'KL0541'	96.2	[94.2 - 97.5]	96.2	[94.8 - 97.2]	97.6	[96.4 - 98.4]	0.06
'KL0497'	'KL0796'	98.2	[96.9 - 98.9]	95.6	[94.1 - 96.7]	98.8	[98.0 - 99.3]	0.05
'KL0497'	'KL0840'	99.6	[99.1 - 99.8]	95.5	[94.0 - 96.6]	99.6	[99.3 - 99.8]	0.01
'KL0497'	'KL0846'	99.5	[99.0 - 99.7]	95.4	[93.9 - 96.6]	99.6	[99.2 - 99.8]	0.01
'KL0497'	'KL0825'	98.9	[98.1 - 99.4]	95.4	[93.9 - 96.6]	99.2	[98.7 - 99.6]	0.01
'KL0497'	'KL0832'	99.6	[99.2 - 99.8]	95.4	[93.9 - 96.5]	99.7	[99.4 - 99.8]	0
'KL0497'	'KL0501'	99.1	[98.4 - 99.5]	94.3	[92.6 - 95.6]	99.3	[98.8 - 99.6]	0
'KL0497'	'KL0870'	96.5	[94.6 - 97.7]	90.6	[88.3 - 92.4]	97.3	[96.0 - 98.2]	0.06
'KL0497'	'KL0876'	98	[96.7 - 98.8]	89.7	[87.4 - 91.7]	98.3	[97.3 - 98.9]	0.03
'KL0497'	'KL0853'	96	[94.0 - 97.4]	88.7	[86.2 - 90.7]	96.8	[95.3 - 97.8]	0.1
'KL0497'	Corynebacterium ulcerans NCTC 7910	97.8	[96.4 - 98.6]	88.6	[86.1 - 90.6]	98	[96.9 - 98.7]	0.01
'KL0497'	'KL0818'	96.8	[95.0 - 98.0]	87.6	[85.0 - 89.7]	97.2	[95.9 - 98.1]	0.05
'KL0497'	'KL0785'	96.7	[94.9 - 97.9]	87.6	[85.0 - 89.7]	97.1	[95.8 - 98.1]	0.06
'KL0497'	'KL0515'	97.8	[96.4 - 98.7]	87.4	[84.8 - 89.6]	97.9	[96.8 - 98.6]	0.02
'KL0497'	'KL0556'	98.3	[97.1 - 99.0]	86.9	[84.3 - 89.1]	98.2	[97.2 - 98.8]	0.02
'KL0497'	Corynebacterium silvaticum KL0182	91.4	[88.3 - 93.7]	40.9	[38.4 - 43.4]	81.2	[77.8 - 84.1]	1.14
'KL0497'	Corynebacterium pseudotuberculosis ATCC 19410	86.5	[82.8 - 89.4]	27.6	[25.2 - 30.0]	67.6	[64.2 - 70.8]	1.12
'KL0497'	Corynebacterium pseudotuberculosis DSM 20689	86.5	[82.9 - 89.4]	27.6	[25.2 - 30.1]	67.6	[64.2 - 70.9]	1.12
'KL0497'	Corynebacterium mustelae DSM 45274	13	[10.2 - 16.2]	25.1	[22.8 - 27.6]	13.3	[11.0 - 16.1]	0.73
'KL0497'	Corynebacterium pelargi DSM 46737	13.3	[10.5 - 16.6]	24.5	[22.2 - 27.0]	13.6	[11.2 - 16.4]	4.87
'KL0497'	Corynebacterium vitaeruminis DSM 20294	13.2	[10.5 - 16.6]	24.5	[22.2 - 27.0]	13.6	[11.2 - 16.4]	12.22
'KL0497'	Corynebacterium pseudopelargi CCM 8832	13.3	[10.5 - 16.6]	24.3	[22.0 - 26.8]	13.6	[11.3 - 16.4]	4.6
'KL0497'	Corynebacterium kutscheri DSM 20755	13.2	[10.5 - 16.5]	23.9	[21.6 - 26.4]	13.6	[11.2 - 16.3]	6.84
'KL0497'	Corynebacterium diphtheriae NCTC 11397	14.2	[11.4 - 17.6]	22.9	[20.6 - 25.4]	14.5	[12.0 - 17.3]	0.22
'KL0497'	Corynebacterium phocae DSM 44612	12.9	[10.2 - 16.2]	22.8	[20.5 - 25.3]	13.3	[10.9 - 16.0]	5.51
'KL0497'	Corynebacterium rouxii FRC0190 T	14.4	[11.6 - 17.8]	22.7	[20.5 - 25.2]	14.7	[12.2 - 17.5]	0.08
'KL0497'	Corynebacterium diphtheriae subsp. lausannense CHUV2995	14.2	[11.4 - 17.6]	22.5	[20.2 - 24.9]	14.5	[12.0 - 17.3]	0.64
'KL0497'	Corynebacterium belfantii FRC0043	14.2	[11.4 - 17.6]	21.9	[19.7 - 24.4]	14.5	[12.1 - 17.3]	0.32
'KL0501'	'KL0540'	99.1	[98.4 - 99.5]	96.3	[95.0 - 97.3]	99.4	[99.0 - 99.7]	0.05
'KL0501'	'KL0867'	98.4	[97.3 - 99.1]	96.3	[94.9 - 97.3]	99	[98.3 - 99.4]	0.03
'KL0501'	'KL0547'	97.7	[96.2 - 98.6]	96.2	[94.9 - 97.2]	98.5	[97.7 - 99.1]	0.03
'KL0501'	'KL0541'	95.2	[93.0 - 96.8]	95.4	[93.9 - 96.6]	96.9	[95.5 - 97.9]	0.06
'KL0501'	'KL0846'	99.6	[99.1 - 99.8]	95.3	[93.8 - 96.5]	99.6	[99.3 - 99.8]	0.01
'KL0501'	'KL0825'	99.1	[98.3 - 99.5]	95.2	[93.6 - 96.4]	99.3	[98.8 - 99.6]	0
'KL0501'	'KL0796'	96.8	[95.0 - 98.0]	95.2	[93.6 - 96.4]	97.9	[96.8 - 98.6]	0.04
'KL0501'	'KL0832'	99.7	[99.4 - 99.9]	95.2	[93.7 - 96.4]	99.7	[99.5 - 99.8]	0
'KL0501'	'KL0840'	99.7	[99.3 - 99.8]	95.2	[93.7 - 96.4]	99.7	[99.4 - 99.8]	0
'KL0501'	'KL0870'	96.6	[94.8 - 97.8]	89.1	[86.7 - 91.1]	97.2	[95.9 - 98.1]	0.06
'KL0501'	'KL0876'	97.8	[96.3 - 98.6]	88	[85.5 - 90.1]	97.9	[96.8 - 98.6]	0.03
'KL0501'	'KL0853'	96.4	[94.4 - 97.6]	87.8	[85.2 - 89.9]	96.9	[95.5 - 97.9]	0.1
'KL0501'	Corynebacterium ulcerans NCTC 7910	97.9	[96.6 - 98.7]	87.7	[85.2 - 89.9]	98	[96.9 - 98.7]	0
'KL0501'	'KL0515'	98.2	[97.0 - 98.9]	86.5	[83.9 - 88.8]	98.1	[97.1 - 98.8]	0.02
'KL0501'	'KL0818'	97.3	[95.7 - 98.3]	86.5	[83.9 - 88.8]	97.5	[96.2 - 98.3]	0.05
'KL0501'	'KL0785'	97.2	[95.6 - 98.2]	86.5	[83.9 - 88.7]	97.4	[96.1 - 98.3]	0.06
'KL0501'	'KL0556'	98.9	[98.0 - 99.4]	86.5	[83.9 - 88.8]	98.6	[97.8 - 99.2]	0.01
'KL0501'	Corynebacterium silvaticum KL0182	91.5	[88.5 - 93.8]	40.9	[38.4 - 43.4]	81.3	[78.0 - 84.3]	1.14
'KL0501'	Corynebacterium pseudotuberculosis ATCC 19410	86.9	[83.3 - 89.8]	27.5	[25.2 - 30.0]	67.9	[64.5 - 71.1]	1.13
'KL0501'	Corynebacterium pseudotuberculosis DSM 20689	86.9	[83.3 - 89.8]	27.5	[25.2 - 30.0]	67.9	[64.5 - 71.2]	1.12
'KL0501'	Corynebacterium mustelae DSM 45274	13	[10.2 - 16.2]	25.2	[22.9 - 27.7]	13.3	[11.0 - 16.1]	0.74
'KL0501'	Corynebacterium vitaeruminis DSM 20294	13.2	[10.5 - 16.5]	24.8	[22.5 - 27.3]	13.6	[11.2 - 16.4]	12.22
'KL0501'	Corynebacterium pseudopelargi CCM 8832	13.3	[10.5 - 16.6]	24.5	[22.2 - 27.0]	13.6	[11.3 - 16.4]	4.6
'KL0501'	Corynebacterium pelargi DSM 46737	13.3	[10.5 - 16.6]	24.5	[22.2 - 27.0]	13.6	[11.3 - 16.4]	4.86
'KL0501'	Corynebacterium kutscheri DSM 20755	13.2	[10.5 - 16.5]	23.9	[21.6 - 26.4]	13.6	[11.2 - 16.3]	6.84
'KL0501'	Corynebacterium diphtheriae NCTC 11397	14.2	[11.4 - 17.6]	22.9	[20.6 - 25.4]	14.5	[12.0 - 17.3]	0.22
'KL0501'	Corynebacterium phocae DSM 44612	12.9	[10.2 - 16.2]	22.9	[20.7 - 25.4]	13.3	[10.9 - 16.0]	5.5
'KL0501'	Corynebacterium rouxii FRC0190 T	14.4	[11.6 - 17.8]	22.5	[20.2 - 24.9]	14.6	[12.2 - 17.5]	0.08
'KL0501'	Corynebacterium diphtheriae subsp. lausannense CHUV2995	14.2	[11.3 - 17.5]	22.4	[20.1 - 24.8]	14.4	[12.0 - 17.3]	0.63
'KL0501'	Corynebacterium belfantii FRC0043	14.2	[11.4 - 17.6]	21.9	[19.7 - 24.4]	14.4	[12.0 - 17.3]	0.32
'KL0515'	'KL0785'	99.4	[98.8 - 99.7]	99.9	[99.8 - 100.0]	99.7	[99.5 - 99.9]	0.04
'KL0515'	'KL0818'	99.3	[98.7 - 99.6]	99.9	[99.8 - 100.0]	99.7	[99.4 - 99.8]	0.03
'KL0515'	'KL0853'	96.5	[94.7 - 97.8]	90.9	[88.7 - 92.7]	97.3	[96.0 - 98.2]	0.08
'KL0515'	Corynebacterium ulcerans NCTC 7910	98	[96.8 - 98.8]	89.1	[86.7 - 91.1]	98.2	[97.2 - 98.9]	0.01
'KL0515'	'KL0876'	98.1	[96.8 - 98.9]	89	[86.6 - 91.1]	98.3	[97.3 - 98.9]	0.05
'KL0515'	'KL0870'	94.8	[92.5 - 96.5]	88.4	[86.0 - 90.5]	95.9	[94.2 - 97.1]	0.04
'KL0515'	'KL0846'	97.9	[96.5 - 98.7]	87.1	[84.5 - 89.3]	97.9	[96.8 - 98.6]	0.01
'KL0515'	'KL0840'	98	[96.7 - 98.8]	87.1	[84.5 - 89.3]	98	[97.0 - 98.7]	0.01
'KL0515'	'KL0541'	92.9	[90.1 - 94.9]	87	[84.4 - 89.2]	94.3	[92.2 - 95.8]	0.04
'KL0515'	'KL0832'	98.1	[96.9 - 98.9]	87	[84.4 - 89.2]	98.1	[97.1 - 98.8]	0.02
'KL0515'	'KL0825'	97	[95.3 - 98.1]	87	[84.4 - 89.2]	97.3	[96.0 - 98.2]	0.01
'KL0515'	'KL0867'	96.4	[94.5 - 97.7]	86.9	[84.3 - 89.1]	96.8	[95.4 - 97.8]	0.01
'KL0515'	'KL0796'	94.2	[91.7 - 96.0]	86.9	[84.3 - 89.1]	95.2	[93.4 - 96.6]	0.03
'KL0515'	'KL0547'	95.5	[93.3 - 97.0]	86.9	[84.3 - 89.1]	96.2	[94.5 - 97.3]	0.02
'KL0515'	'KL0540'	97.5	[96.0 - 98.5]	86.9	[84.3 - 89.1]	97.6	[96.4 - 98.4]	0.03
'KL0515'	'KL0556'	97.9	[96.5 - 98.7]	86.8	[84.2 - 89.0]	97.9	[96.8 - 98.6]	0
'KL0515'	Corynebacterium silvaticum KL0182	91.6	[88.6 - 93.9]	41.1	[38.6 - 43.6]	81.5	[78.1 - 84.4]	1.12
'KL0515'	Corynebacterium pseudotuberculosis ATCC 19410	86.7	[83.1 - 89.6]	27.6	[25.2 - 30.0]	67.8	[64.3 - 71.0]	1.14
'KL0515'	Corynebacterium pseudotuberculosis DSM 20689	86.7	[83.1 - 89.6]	27.6	[25.2 - 30.0]	67.8	[64.4 - 71.0]	1.14
'KL0515'	Corynebacterium vitaeruminis DSM 20294	13.2	[10.5 - 16.5]	24.7	[22.3 - 27.1]	13.6	[11.2 - 16.4]	12.2
'KL0515'	Corynebacterium mustelae DSM 45274	13	[10.3 - 16.3]	24.1	[21.8 - 26.6]	13.4	[11.0 - 16.1]	0.75
'KL0515'	Corynebacterium pseudopelargi CCM 8832	13.3	[10.5 - 16.6]	24	[21.7 - 26.5]	13.6	[11.2 - 16.4]	4.58
'KL0515'	Corynebacterium kutscheri DSM 20755	13.2	[10.5 - 16.5]	23.6	[21.3 - 26.1]	13.6	[11.2 - 16.4]	6.86
'KL0515'	Corynebacterium pelargi DSM 46737	13.3	[10.6 - 16.6]	23.3	[21.0 - 25.7]	13.7	[11.3 - 16.4]	4.85
'KL0515'	Corynebacterium phocae DSM 44612	12.9	[10.2 - 16.2]	23.2	[20.9 - 25.6]	13.3	[10.9 - 16.0]	5.49
'KL0515'	Corynebacterium diphtheriae NCTC 11397	14.2	[11.4 - 17.6]	23.1	[20.8 - 25.6]	14.5	[12.0 - 17.3]	0.2
'KL0515'	Corynebacterium diphtheriae subsp. lausannense CHUV2995	14.1	[11.3 - 17.4]	23	[20.7 - 25.4]	14.4	[11.9 - 17.2]	0.62
'KL0515'	Corynebacterium rouxii FRC0190 T	14.3	[11.5 - 17.7]	22.7	[20.4 - 25.1]	14.6	[12.1 - 17.4]	0.1
'KL0515'	Corynebacterium belfantii FRC0043	14.1	[11.3 - 17.5]	22.4	[20.1 - 24.8]	14.4	[12.0 - 17.2]	0.3
'KL0540'	'KL0547'	97.9	[96.6 - 98.8]	99.6	[99.3 - 99.7]	99	[98.3 - 99.4]	0.02
'KL0540'	'KL0867'	98.7	[97.7 - 99.2]	99.5	[99.2 - 99.7]	99.4	[98.9 - 99.6]	0.02
'KL0540'	'KL0541'	97	[95.3 - 98.1]	98.4	[97.6 - 98.9]	98.3	[97.4 - 98.9]	0.01
'KL0540'	'KL0846'	99.3	[98.7 - 99.6]	96.8	[95.6 - 97.7]	99.6	[99.2 - 99.8]	0.04
'KL0540'	'KL0840'	99.4	[98.8 - 99.7]	96.6	[95.3 - 97.5]	99.6	[99.3 - 99.8]	0.05
'KL0540'	'KL0832'	99.5	[98.9 - 99.7]	96.5	[95.2 - 97.5]	99.6	[99.3 - 99.8]	0.05
'KL0540'	'KL0825'	98.8	[97.9 - 99.3]	96.4	[95.1 - 97.4]	99.2	[98.7 - 99.6]	0.05
'KL0540'	'KL0796'	97.4	[95.9 - 98.4]	96.3	[94.9 - 97.3]	98.4	[97.5 - 99.0]	0.01
'KL0540'	Corynebacterium ulcerans NCTC 7910	97.9	[96.6 - 98.8]	88.7	[86.3 - 90.8]	98.1	[97.1 - 98.8]	0.05
'KL0540'	'KL0876'	97.4	[95.9 - 98.4]	88.6	[86.2 - 90.7]	97.7	[96.6 - 98.5]	0.08
'KL0540'	'KL0853'	95.7	[93.6 - 97.2]	87.3	[84.7 - 89.5]	96.4	[94.8 - 97.5]	0.05
'KL0540'	'KL0818'	96.7	[94.8 - 97.9]	86.9	[84.3 - 89.1]	97	[95.6 - 98.0]	0
'KL0540'	'KL0785'	96.6	[94.7 - 97.8]	86.9	[84.3 - 89.1]	96.9	[95.5 - 97.9]	0
'KL0540'	'KL0870'	95.9	[93.9 - 97.3]	86.8	[84.2 - 89.0]	96.5	[94.9 - 97.6]	0.01
'KL0540'	'KL0556'	98.5	[97.4 - 99.1]	86.8	[84.2 - 89.0]	98.4	[97.4 - 99.0]	0.04
'KL0540'	Corynebacterium silvaticum KL0182	91.6	[88.6 - 93.9]	40.7	[38.2 - 43.2]	81.3	[77.9 - 84.2]	1.09
'KL0540'	Corynebacterium pseudotuberculosis ATCC 19410	86.6	[83.0 - 89.6]	27.5	[25.2 - 30.0]	67.7	[64.3 - 70.9]	1.18
'KL0540'	Corynebacterium pseudotuberculosis DSM 20689	86.6	[83.0 - 89.6]	27.5	[25.2 - 30.0]	67.7	[64.3 - 71.0]	1.17
'KL0540'	Corynebacterium mustelae DSM 45274	13	[10.2 - 16.2]	25.2	[22.9 - 27.7]	13.3	[11.0 - 16.1]	0.79
'KL0540'	Corynebacterium vitaeruminis DSM 20294	13.2	[10.5 - 16.5]	24.6	[22.3 - 27.0]	13.6	[11.2 - 16.4]	12.17
'KL0540'	Corynebacterium pseudopelargi CCM 8832	13.3	[10.5 - 16.6]	24.5	[22.2 - 26.9]	13.6	[11.2 - 16.4]	4.55
'KL0540'	Corynebacterium pelargi DSM 46737	13.3	[10.5 - 16.6]	24.4	[22.1 - 26.9]	13.6	[11.3 - 16.4]	4.81
'KL0540'	Corynebacterium kutscheri DSM 20755	13.2	[10.5 - 16.5]	23.9	[21.6 - 26.4]	13.6	[11.2 - 16.3]	6.9
'KL0540'	Corynebacterium diphtheriae NCTC 11397	14.2	[11.4 - 17.6]	23	[20.7 - 25.4]	14.5	[12.0 - 17.3]	0.16
'KL0540'	Corynebacterium rouxii FRC0190 T	14.5	[11.6 - 17.9]	22.8	[20.5 - 25.2]	14.7	[12.3 - 17.6]	0.13
'KL0540'	Corynebacterium phocae DSM 44612	12.9	[10.2 - 16.2]	22.8	[20.6 - 25.3]	13.3	[10.9 - 16.0]	5.45
'KL0540'	Corynebacterium diphtheriae subsp. lausannense CHUV2995	14.2	[11.4 - 17.6]	22.3	[20.1 - 24.8]	14.5	[12.1 - 17.3]	0.58
'KL0540'	Corynebacterium belfantii FRC0043	14.3	[11.5 - 17.7]	21.8	[19.6 - 24.3]	14.5	[12.1 - 17.4]	0.27
'KL0541'	'KL0867'	97.3	[95.7 - 98.3]	98.5	[97.8 - 99.0]	98.5	[97.7 - 99.1]	0.03
'KL0541'	'KL0547'	97.8	[96.5 - 98.7]	98.5	[97.7 - 99.0]	98.8	[98.1 - 99.3]	0.02
'KL0541'	'KL0840'	95.4	[93.2 - 96.9]	97	[95.9 - 97.9]	97.2	[95.9 - 98.1]	0.05
'KL0541'	'KL0846'	95.2	[93.0 - 96.8]	97	[95.9 - 97.9]	97.1	[95.7 - 98.0]	0.05
'KL0541'	'KL0832'	95.5	[93.3 - 97.0]	97	[95.9 - 97.9]	97.3	[96.0 - 98.2]	0.06
'KL0541'	'KL0825'	95.5	[93.3 - 97.0]	96.7	[95.4 - 97.6]	97.2	[95.9 - 98.2]	0.05
'KL0541'	'KL0796'	98.7	[97.8 - 99.3]	96.2	[94.9 - 97.2]	99.2	[98.6 - 99.5]	0.01
'KL0541'	Corynebacterium ulcerans NCTC 7910	93.3	[90.6 - 95.2]	88.9	[86.5 - 91.0]	94.8	[92.9 - 96.3]	0.05
'KL0541'	'KL0876'	92.6	[89.7 - 94.7]	88.8	[86.4 - 90.9]	94.3	[92.2 - 95.8]	0.09
'KL0541'	'KL0870'	95.3	[93.1 - 96.8]	88.2	[85.7 - 90.3]	96.2	[94.5 - 97.3]	0
'KL0541'	'KL0853'	94	[91.5 - 95.8]	87.2	[84.6 - 89.4]	95.2	[93.3 - 96.5]	0.04
'KL0541'	'KL0556'	94.1	[91.6 - 95.9]	87	[84.4 - 89.2]	95.2	[93.3 - 96.6]	0.04
'KL0541'	'KL0818'	94.6	[92.2 - 96.3]	86.3	[83.7 - 88.6]	95.4	[93.6 - 96.8]	0.01
'KL0541'	'KL0785'	94.4	[92.0 - 96.2]	86.3	[83.7 - 88.6]	95.4	[93.5 - 96.7]	0
'KL0541'	Corynebacterium silvaticum KL0182	86.4	[82.8 - 89.4]	40.7	[38.3 - 43.3]	76.9	[73.4 - 80.0]	1.08
'KL0541'	Corynebacterium pseudotuberculosis ATCC 19410	80.5	[76.6 - 84.0]	27.6	[25.2 - 30.0]	63.4	[60.1 - 66.6]	1.18
'KL0541'	Corynebacterium pseudotuberculosis DSM 20689	80.6	[76.6 - 84.0]	27.6	[25.2 - 30.0]	63.4	[60.1 - 66.6]	1.18
'KL0541'	Corynebacterium mustelae DSM 45274	12.9	[10.2 - 16.2]	25.2	[22.8 - 27.6]	13.3	[11.0 - 16.1]	0.79
'KL0541'	Corynebacterium vitaeruminis DSM 20294	13.2	[10.5 - 16.5]	24.9	[22.6 - 27.4]	13.6	[11.2 - 16.4]	12.16
'KL0541'	Corynebacterium pseudopelargi CCM 8832	13.2	[10.5 - 16.5]	24.5	[22.1 - 26.9]	13.6	[11.2 - 16.4]	4.54
'KL0541'	Corynebacterium pelargi DSM 46737	13.2	[10.5 - 16.6]	24.4	[22.1 - 26.9]	13.6	[11.2 - 16.4]	4.81
'KL0541'	Corynebacterium kutscheri DSM 20755	13.2	[10.5 - 16.5]	23.7	[21.4 - 26.2]	13.6	[11.2 - 16.4]	6.9
'KL0541'	Corynebacterium phocae DSM 44612	12.9	[10.2 - 16.2]	23	[20.7 - 25.5]	13.3	[10.9 - 16.0]	5.44
'KL0541'	Corynebacterium diphtheriae NCTC 11397	14.1	[11.3 - 17.5]	22.8	[20.5 - 25.3]	14.4	[12.0 - 17.3]	0.16
'KL0541'	Corynebacterium rouxii FRC0190 T	14.6	[11.7 - 18.0]	22.7	[20.4 - 25.1]	14.8	[12.3 - 17.7]	0.14
'KL0541'	Corynebacterium diphtheriae subsp. lausannense CHUV2995	14.2	[11.4 - 17.6]	22.4	[20.1 - 24.9]	14.5	[12.0 - 17.3]	0.58
'KL0541'	Corynebacterium belfantii FRC0043	14.2	[11.4 - 17.6]	21.9	[19.7 - 24.4]	14.5	[12.0 - 17.3]	0.26
'KL0547'	'KL0867'	99.7	[99.4 - 99.9]	99.5	[99.3 - 99.7]	99.9	[99.7 - 99.9]	0
'KL0547'	'KL0846'	97.7	[96.2 - 98.6]	96.9	[95.7 - 97.7]	98.6	[97.8 - 99.1]	0.03
'KL0547'	'KL0832'	97.9	[96.6 - 98.7]	96.8	[95.6 - 97.7]	98.7	[98.0 - 99.2]	0.03
'KL0547'	'KL0840'	97.8	[96.5 - 98.7]	96.8	[95.6 - 97.7]	98.7	[97.9 - 99.2]	0.03
'KL0547'	'KL0825'	97.5	[96.0 - 98.5]	96.6	[95.3 - 97.5]	98.5	[97.6 - 99.1]	0.03
'KL0547'	'KL0796'	97.1	[95.5 - 98.2]	96.6	[95.4 - 97.5]	98.3	[97.3 - 98.9]	0.01
'KL0547'	Corynebacterium ulcerans NCTC 7910	95.9	[93.8 - 97.3]	88.9	[86.5 - 91.0]	96.7	[95.2 - 97.7]	0.03
'KL0547'	'KL0876'	95.2	[93.0 - 96.8]	88.8	[86.3 - 90.8]	96.2	[94.6 - 97.4]	0.07
'KL0547'	'KL0870'	94	[91.4 - 95.8]	87.2	[84.6 - 89.4]	95.1	[93.2 - 96.5]	0.03
'KL0547'	'KL0818'	94.5	[92.1 - 96.2]	86.8	[84.2 - 89.1]	95.5	[93.6 - 96.8]	0.01
'KL0547'	'KL0556'	96.6	[94.8 - 97.8]	86.8	[84.2 - 89.0]	97	[95.6 - 98.0]	0.02
'KL0547'	'KL0785'	94.4	[91.9 - 96.1]	86.8	[84.2 - 89.0]	95.4	[93.5 - 96.7]	0.02
'KL0547'	'KL0853'	94.7	[92.4 - 96.4]	86.8	[84.2 - 89.1]	95.6	[93.8 - 96.9]	0.07
'KL0547'	Corynebacterium silvaticum KL0182	88.9	[85.5 - 91.6]	40.9	[38.4 - 43.4]	79	[75.6 - 82.1]	1.11
'KL0547'	Corynebacterium pseudotuberculosis DSM 20689	83.7	[79.9 - 86.9]	27.5	[25.2 - 30.0]	65.6	[62.2 - 68.8]	1.16
'KL0547'	Corynebacterium pseudotuberculosis ATCC 19410	83.7	[79.9 - 86.9]	27.5	[25.2 - 30.0]	65.6	[62.2 - 68.8]	1.16
'KL0547'	Corynebacterium mustelae DSM 45274	12.9	[10.2 - 16.2]	25.2	[22.8 - 27.6]	13.3	[11.0 - 16.1]	0.77
'KL0547'	Corynebacterium vitaeruminis DSM 20294	13.2	[10.5 - 16.5]	24.8	[22.5 - 27.3]	13.6	[11.2 - 16.4]	12.18
'KL0547'	Corynebacterium pseudopelargi CCM 8832	13.2	[10.5 - 16.6]	24.5	[22.2 - 26.9]	13.6	[11.2 - 16.4]	4.56
'KL0547'	Corynebacterium pelargi DSM 46737	13.3	[10.5 - 16.6]	24.4	[22.1 - 26.9]	13.6	[11.2 - 16.4]	4.83
'KL0547'	Corynebacterium kutscheri DSM 20755	13.2	[10.5 - 16.5]	23.7	[21.4 - 26.2]	13.6	[11.2 - 16.4]	6.88
'KL0547'	Corynebacterium phocae DSM 44612	12.9	[10.2 - 16.2]	23	[20.7 - 25.5]	13.3	[10.9 - 16.0]	5.47
'KL0547'	Corynebacterium diphtheriae NCTC 11397	14.2	[11.4 - 17.6]	22.9	[20.6 - 25.4]	14.5	[12.0 - 17.3]	0.18
'KL0547'	Corynebacterium rouxii FRC0190 T	14.5	[11.7 - 17.9]	22.6	[20.3 - 25.1]	14.8	[12.3 - 17.6]	0.11
'KL0547'	Corynebacterium diphtheriae subsp. lausannense CHUV2995	14.2	[11.3 - 17.5]	22.6	[20.3 - 25.0]	14.4	[12.0 - 17.3]	0.6
'KL0547'	Corynebacterium belfantii FRC0043	14.2	[11.4 - 17.6]	22	[19.7 - 24.4]	14.5	[12.0 - 17.3]	0.28
'KL0556'	Corynebacterium ulcerans NCTC 7910	98.1	[96.9 - 98.9]	87.9	[85.3 - 90.0]	98.2	[97.2 - 98.8]	0.01
'KL0556'	'KL0870'	95.4	[93.2 - 96.9]	87.6	[85.0 - 89.7]	96.2	[94.5 - 97.3]	0.05
'KL0556'	'KL0876'	97.6	[96.1 - 98.5]	87.2	[84.6 - 89.4]	97.7	[96.5 - 98.5]	0.05
'KL0556'	'KL0785'	96.8	[95.1 - 98.0]	86.9	[84.3 - 89.1]	97.1	[95.8 - 98.1]	0.04
'KL0556'	'KL0867'	97.5	[95.9 - 98.4]	86.9	[84.3 - 89.1]	97.6	[96.4 - 98.4]	0.02
'KL0556'	'KL0846'	98.7	[97.7 - 99.3]	86.8	[84.2 - 89.0]	98.5	[97.6 - 99.1]	0.01
'KL0556'	'KL0818'	96.9	[95.2 - 98.0]	86.8	[84.2 - 89.1]	97.2	[95.9 - 98.1]	0.04
'KL0556'	'KL0853'	95.8	[93.8 - 97.2]	86.8	[84.2 - 89.0]	96.4	[94.8 - 97.5]	0.09
'KL0556'	'KL0796'	95.3	[93.0 - 96.8]	86.7	[84.1 - 89.0]	96	[94.3 - 97.2]	0.03
'KL0556'	'KL0840'	98.8	[97.9 - 99.3]	86.7	[84.1 - 89.0]	98.6	[97.7 - 99.1]	0.01
'KL0556'	'KL0825'	98	[96.6 - 98.8]	86.6	[84.0 - 88.8]	97.9	[96.8 - 98.7]	0.01
'KL0556'	'KL0832'	98.9	[98.0 - 99.4]	86.6	[84.0 - 88.9]	98.6	[97.8 - 99.2]	0.01
'KL0556'	Corynebacterium silvaticum KL0182	92.7	[89.9 - 94.8]	40.9	[38.5 - 43.5]	82.4	[79.1 - 85.3]	1.13
'KL0556'	Corynebacterium pseudotuberculosis ATCC 19410	88	[84.6 - 90.8]	27.6	[25.2 - 30.0]	68.8	[65.3 - 72.0]	1.14
'KL0556'	Corynebacterium pseudotuberculosis DSM 20689	88	[84.6 - 90.8]	27.6	[25.2 - 30.1]	68.8	[65.4 - 72.0]	1.14
'KL0556'	Corynebacterium mustelae DSM 45274	13	[10.3 - 16.2]	25.2	[22.9 - 27.7]	13.3	[11.0 - 16.1]	0.75
'KL0556'	Corynebacterium vitaeruminis DSM 20294	13.2	[10.5 - 16.5]	24.6	[22.3 - 27.1]	13.6	[11.2 - 16.4]	12.2
'KL0556'	Corynebacterium kutscheri DSM 20755	13.1	[10.4 - 16.4]	24.4	[22.1 - 26.8]	13.5	[11.1 - 16.3]	6.86
'KL0556'	Corynebacterium pseudopelargi CCM 8832	13.2	[10.5 - 16.6]	24.1	[21.8 - 26.6]	13.6	[11.2 - 16.4]	4.59
'KL0556'	Corynebacterium pelargi DSM 46737	13.3	[10.5 - 16.6]	24	[21.7 - 26.5]	13.6	[11.3 - 16.4]	4.85
'KL0556'	Corynebacterium phocae DSM 44612	12.9	[10.2 - 16.2]	23.5	[21.2 - 25.9]	13.3	[10.9 - 16.0]	5.49
'KL0556'	Corynebacterium diphtheriae NCTC 11397	14.2	[11.4 - 17.6]	23	[20.7 - 25.4]	14.5	[12.0 - 17.3]	0.2
'KL0556'	Corynebacterium rouxii FRC0190 T	14.3	[11.5 - 17.7]	22.7	[20.4 - 25.1]	14.6	[12.1 - 17.4]	0.09
'KL0556'	Corynebacterium diphtheriae subsp. lausannense CHUV2995	14.2	[11.3 - 17.5]	22.5	[20.2 - 24.9]	14.4	[12.0 - 17.3]	0.62
'KL0556'	Corynebacterium belfantii FRC0043	14.2	[11.4 - 17.6]	21.9	[19.7 - 24.4]	14.5	[12.0 - 17.3]	0.3
'KL0785'	'KL0818'	100	[100.0 - 100.0]	100	[100.0 - 100.0]	100	[100.0 - 100.0]	0.01
'KL0785'	'KL0853'	97.6	[96.1 - 98.5]	90.4	[88.1 - 92.2]	98	[96.9 - 98.7]	0.04
'KL0785'	Corynebacterium ulcerans NCTC 7910	97	[95.3 - 98.1]	89.1	[86.7 - 91.2]	97.5	[96.3 - 98.3]	0.05
'KL0785'	'KL0876'	97.1	[95.4 - 98.2]	89.1	[86.7 - 91.1]	97.6	[96.3 - 98.4]	0.09
'KL0785'	'KL0870'	96.2	[94.2 - 97.5]	87.9	[85.4 - 90.1]	96.8	[95.3 - 97.8]	0
'KL0785'	'KL0840'	97	[95.3 - 98.1]	87.1	[84.5 - 89.3]	97.3	[96.0 - 98.2]	0.05
'KL0785'	'KL0832'	97.1	[95.5 - 98.2]	87.1	[84.5 - 89.3]	97.4	[96.1 - 98.2]	0.05
'KL0785'	'KL0846'	96.8	[95.1 - 98.0]	87.1	[84.6 - 89.3]	97.2	[95.8 - 98.1]	0.05
'KL0785'	'KL0825'	96	[94.0 - 97.4]	86.9	[84.3 - 89.1]	96.6	[95.0 - 97.6]	0.05
'KL0785'	'KL0867'	95.5	[93.3 - 97.0]	86.7	[84.1 - 88.9]	96.2	[94.5 - 97.3]	0.03
'KL0785'	'KL0796'	95.6	[93.5 - 97.1]	86.4	[83.7 - 88.6]	96.2	[94.6 - 97.4]	0.01
'KL0785'	Corynebacterium silvaticum KL0182	90.3	[87.1 - 92.8]	41.1	[38.6 - 43.6]	80.3	[76.9 - 83.4]	1.08
'KL0785'	Corynebacterium pseudotuberculosis ATCC 19410	85.3	[81.6 - 88.4]	27.5	[25.2 - 30.0]	66.7	[63.3 - 70.0]	1.18
'KL0785'	Corynebacterium pseudotuberculosis DSM 20689	85.4	[81.7 - 88.5]	27.5	[25.2 - 30.0]	66.8	[63.4 - 70.1]	1.18
'KL0785'	Corynebacterium vitaeruminis DSM 20294	13.2	[10.5 - 16.5]	24.4	[22.1 - 26.9]	13.6	[11.2 - 16.4]	12.16
'KL0785'	Corynebacterium mustelae DSM 45274	13	[10.3 - 16.3]	24.1	[21.8 - 26.5]	13.4	[11.0 - 16.1]	0.79
'KL0785'	Corynebacterium pseudopelargi CCM 8832	13.2	[10.5 - 16.6]	24	[21.7 - 26.5]	13.6	[11.2 - 16.4]	4.54
'KL0785'	Corynebacterium kutscheri DSM 20755	13.2	[10.5 - 16.5]	23.6	[21.3 - 26.1]	13.6	[11.2 - 16.3]	6.9
'KL0785'	Corynebacterium pelargi DSM 46737	13.3	[10.6 - 16.6]	23.3	[21.0 - 25.7]	13.6	[11.3 - 16.4]	4.81
'KL0785'	Corynebacterium phocae DSM 44612	12.9	[10.2 - 16.2]	23.2	[20.9 - 25.6]	13.3	[10.9 - 16.0]	5.45
'KL0785'	Corynebacterium diphtheriae NCTC 11397	14.2	[11.4 - 17.6]	23.1	[20.8 - 25.6]	14.5	[12.0 - 17.3]	0.16
'KL0785'	Corynebacterium diphtheriae subsp. lausannense CHUV2995	14.1	[11.3 - 17.4]	22.9	[20.6 - 25.4]	14.4	[11.9 - 17.2]	0.58
'KL0785'	Corynebacterium rouxii FRC0190 T	14.3	[11.5 - 17.7]	22.7	[20.5 - 25.2]	14.5	[12.1 - 17.4]	0.14
'KL0785'	Corynebacterium belfantii FRC0043	14.1	[11.3 - 17.5]	22.4	[20.1 - 24.8]	14.4	[12.0 - 17.2]	0.26
'KL0796'	'KL0846'	97.7	[96.2 - 98.6]	99.5	[99.2 - 99.7]	98.8	[98.1 - 99.3]	0.04
'KL0796'	'KL0832'	97.9	[96.5 - 98.7]	99.5	[99.2 - 99.7]	98.9	[98.3 - 99.4]	0.04
'KL0796'	'KL0840'	97.8	[96.4 - 98.7]	99.5	[99.3 - 99.7]	98.9	[98.2 - 99.3]	0.04
'KL0796'	'KL0825'	97.9	[96.5 - 98.7]	99.4	[99.0 - 99.6]	98.9	[98.2 - 99.4]	0.04
'KL0796'	'KL0867'	97.7	[96.3 - 98.6]	96.5	[95.3 - 97.5]	98.6	[97.7 - 99.1]	0.01
'KL0796'	'KL0876'	94.5	[92.1 - 96.2]	89	[86.6 - 91.1]	95.7	[94.0 - 97.0]	0.08
'KL0796'	'KL0870'	97.2	[95.6 - 98.3]	88.9	[86.5 - 90.9]	97.6	[96.4 - 98.4]	0.02
'KL0796'	Corynebacterium ulcerans NCTC 7910	94.3	[91.8 - 96.0]	88.2	[85.7 - 90.3]	95.4	[93.6 - 96.8]	0.04
'KL0796'	'KL0853'	95.5	[93.4 - 97.0]	87.1	[84.5 - 89.3]	96.2	[94.6 - 97.4]	0.06
'KL0796'	'KL0818'	95.7	[93.6 - 97.2]	86.4	[83.7 - 88.6]	96.3	[94.7 - 97.4]	0.01
'KL0796'	Corynebacterium silvaticum KL0182	87.8	[84.3 - 90.6]	40.7	[38.3 - 43.3]	78.1	[74.6 - 81.1]	1.1
'KL0796'	Corynebacterium pseudotuberculosis ATCC 19410	81.4	[77.5 - 84.7]	27.6	[25.2 - 30.1]	64	[60.7 - 67.2]	1.17
'KL0796'	Corynebacterium pseudotuberculosis DSM 20689	81.4	[77.5 - 84.7]	27.6	[25.2 - 30.1]	64	[60.7 - 67.2]	1.17
'KL0796'	Corynebacterium mustelae DSM 45274	12.9	[10.2 - 16.2]	25.1	[22.8 - 27.6]	13.3	[11.0 - 16.1]	0.78
'KL0796'	Corynebacterium vitaeruminis DSM 20294	13.2	[10.5 - 16.5]	24.6	[22.3 - 27.1]	13.6	[11.2 - 16.4]	12.17
'KL0796'	Corynebacterium pelargi DSM 46737	13.2	[10.5 - 16.6]	24.4	[22.1 - 26.9]	13.6	[11.2 - 16.4]	4.82
'KL0796'	Corynebacterium pseudopelargi CCM 8832	13.2	[10.5 - 16.6]	24.3	[21.9 - 26.7]	13.6	[11.2 - 16.4]	4.55
'KL0796'	Corynebacterium kutscheri DSM 20755	13.2	[10.4 - 16.5]	23.9	[21.6 - 26.4]	13.5	[11.2 - 16.3]	6.89
'KL0796'	Corynebacterium diphtheriae NCTC 11397	14.2	[11.4 - 17.5]	22.9	[20.7 - 25.4]	14.4	[12.0 - 17.3]	0.17
'KL0796'	Corynebacterium rouxii FRC0190 T	14.5	[11.6 - 17.9]	22.8	[20.6 - 25.3]	14.7	[12.3 - 17.6]	0.12
'KL0796'	Corynebacterium phocae DSM 44612	12.9	[10.2 - 16.2]	22.7	[20.5 - 25.2]	13.3	[10.9 - 16.0]	5.46
'KL0796'	Corynebacterium diphtheriae subsp. lausannense CHUV2995	14.2	[11.4 - 17.6]	22.6	[20.3 - 25.1]	14.5	[12.1 - 17.3]	0.59
'KL0796'	Corynebacterium belfantii FRC0043	14.3	[11.4 - 17.6]	22.1	[19.8 - 24.5]	14.5	[12.1 - 17.4]	0.27
'KL0818'	'KL0853'	97.6	[96.1 - 98.5]	90.3	[88.1 - 92.2]	98	[96.9 - 98.7]	0.05
'KL0818'	'KL0876'	97.1	[95.4 - 98.2]	89.1	[86.7 - 91.1]	97.6	[96.3 - 98.4]	0.08
'KL0818'	Corynebacterium ulcerans NCTC 7910	97	[95.3 - 98.1]	89.1	[86.7 - 91.1]	97.5	[96.3 - 98.3]	0.04
'KL0818'	'KL0870'	96.3	[94.3 - 97.6]	87.9	[85.4 - 90.0]	96.8	[95.4 - 97.9]	0.01
'KL0818'	'KL0832'	97.2	[95.6 - 98.3]	87.1	[84.5 - 89.3]	97.4	[96.2 - 98.3]	0.05
'KL0818'	'KL0840'	97.1	[95.4 - 98.2]	87.1	[84.5 - 89.3]	97.4	[96.1 - 98.2]	0.05
'KL0818'	'KL0846'	96.9	[95.2 - 98.1]	87.1	[84.6 - 89.3]	97.3	[95.9 - 98.2]	0.04
'KL0818'	'KL0825'	96.1	[94.1 - 97.5]	86.9	[84.3 - 89.1]	96.6	[95.1 - 97.7]	0.05
'KL0818'	'KL0867'	95.6	[93.5 - 97.1]	86.7	[84.1 - 88.9]	96.2	[94.6 - 97.4]	0.02
'KL0818'	Corynebacterium silvaticum KL0182	90.3	[87.1 - 92.8]	41.1	[38.6 - 43.7]	80.4	[77.0 - 83.4]	1.09
'KL0818'	Corynebacterium pseudotuberculosis ATCC 19410	84.8	[81.1 - 87.9]	27.6	[25.2 - 30.1]	66.4	[63.0 - 69.6]	1.18
'KL0818'	Corynebacterium pseudotuberculosis DSM 20689	84.9	[81.2 - 88.0]	27.6	[25.2 - 30.1]	66.5	[63.1 - 69.7]	1.17
'KL0818'	Corynebacterium vitaeruminis DSM 20294	13.2	[10.5 - 16.5]	24.4	[22.1 - 26.9]	13.6	[11.2 - 16.4]	12.17
'KL0818'	Corynebacterium mustelae DSM 45274	13	[10.3 - 16.3]	24.1	[21.8 - 26.5]	13.4	[11.0 - 16.1]	0.79
'KL0818'	Corynebacterium pseudopelargi CCM 8832	13.2	[10.5 - 16.6]	24	[21.7 - 26.4]	13.6	[11.2 - 16.4]	4.55
'KL0818'	Corynebacterium kutscheri DSM 20755	13.2	[10.5 - 16.5]	23.6	[21.3 - 26.1]	13.6	[11.2 - 16.3]	6.89
'KL0818'	Corynebacterium pelargi DSM 46737	13.3	[10.6 - 16.6]	23.3	[21.0 - 25.7]	13.6	[11.3 - 16.4]	4.82
'KL0818'	Corynebacterium phocae DSM 44612	12.9	[10.2 - 16.2]	23.2	[20.9 - 25.6]	13.3	[10.9 - 16.0]	5.45
'KL0818'	Corynebacterium diphtheriae NCTC 11397	14.2	[11.4 - 17.6]	23.1	[20.8 - 25.6]	14.5	[12.0 - 17.3]	0.17
'KL0818'	Corynebacterium diphtheriae subsp. lausannense CHUV2995	14.1	[11.3 - 17.4]	22.9	[20.6 - 25.4]	14.4	[11.9 - 17.2]	0.58
'KL0818'	Corynebacterium rouxii FRC0190 T	14.3	[11.5 - 17.7]	22.7	[20.4 - 25.2]	14.5	[12.1 - 17.4]	0.13
'KL0818'	Corynebacterium belfantii FRC0043	14.1	[11.3 - 17.5]	22.4	[20.1 - 24.8]	14.4	[12.0 - 17.2]	0.27
'KL0825'	'KL0846'	99.6	[99.1 - 99.8]	99.6	[99.4 - 99.8]	99.8	[99.6 - 99.9]	0
'KL0825'	'KL0840'	99.6	[99.3 - 99.8]	99.6	[99.3 - 99.8]	99.8	[99.7 - 99.9]	0
'KL0825'	'KL0832'	99.7	[99.3 - 99.8]	99.5	[99.2 - 99.7]	99.9	[99.7 - 99.9]	0
'KL0825'	'KL0867'	98.3	[97.1 - 99.0]	96.7	[95.4 - 97.6]	98.9	[98.3 - 99.4]	0.03
'KL0825'	'KL0870'	97.8	[96.5 - 98.7]	89.2	[86.8 - 91.2]	98.1	[97.0 - 98.8]	0.06
'KL0825'	'KL0876'	97.3	[95.8 - 98.3]	89	[86.6 - 91.0]	97.7	[96.5 - 98.5]	0.04
'KL0825'	Corynebacterium ulcerans NCTC 7910	97.2	[95.5 - 98.2]	88.2	[85.7 - 90.3]	97.5	[96.3 - 98.3]	0
'KL0825'	'KL0853'	95.3	[93.1 - 96.9]	87.7	[85.2 - 89.9]	96.2	[94.5 - 97.3]	0.1
'KL0825'	Corynebacterium silvaticum KL0182	90.1	[86.8 - 92.6]	40.9	[38.4 - 43.5]	80.1	[76.6 - 83.1]	1.14
'KL0825'	Corynebacterium pseudotuberculosis DSM 20689	85.1	[81.4 - 88.2]	27.6	[25.2 - 30.1]	66.7	[63.3 - 69.9]	1.13
'KL0825'	Corynebacterium pseudotuberculosis ATCC 19410	85.1	[81.4 - 88.2]	27.6	[25.2 - 30.1]	66.7	[63.3 - 69.9]	1.13
'KL0825'	Corynebacterium mustelae DSM 45274	13	[10.2 - 16.2]	25.2	[22.9 - 27.7]	13.3	[11.0 - 16.1]	0.74
'KL0825'	Corynebacterium vitaeruminis DSM 20294	13.2	[10.5 - 16.5]	24.9	[22.6 - 27.4]	13.6	[11.2 - 16.4]	12.21
'KL0825'	Corynebacterium pseudopelargi CCM 8832	13.2	[10.5 - 16.6]	24.5	[22.1 - 26.9]	13.6	[11.2 - 16.4]	4.59
'KL0825'	Corynebacterium pelargi DSM 46737	13.3	[10.5 - 16.6]	24.4	[22.1 - 26.9]	13.6	[11.2 - 16.4]	4.86
'KL0825'	Corynebacterium kutscheri DSM 20755	13.2	[10.5 - 16.5]	23.9	[21.6 - 26.4]	13.5	[11.2 - 16.3]	6.85
'KL0825'	Corynebacterium diphtheriae NCTC 11397	14.2	[11.4 - 17.6]	23	[20.7 - 25.4]	14.5	[12.0 - 17.3]	0.21
'KL0825'	Corynebacterium phocae DSM 44612	12.9	[10.2 - 16.2]	22.7	[20.5 - 25.2]	13.3	[10.9 - 16.0]	5.5
'KL0825'	Corynebacterium rouxii FRC0190 T	14.4	[11.6 - 17.8]	22.5	[20.2 - 25.0]	14.6	[12.2 - 17.5]	0.08
'KL0825'	Corynebacterium diphtheriae subsp. lausannense CHUV2995	14.1	[11.3 - 17.5]	22.4	[20.2 - 24.9]	14.4	[12.0 - 17.2]	0.63
'KL0825'	Corynebacterium belfantii FRC0043	14.2	[11.3 - 17.5]	22	[19.7 - 24.4]	14.4	[12.0 - 17.3]	0.31
'KL0832'	'KL0846'	100	[99.9 - 100.0]	99.5	[99.2 - 99.7]	100	[100.0 - 100.0]	0.01
'KL0832'	'KL0840'	100	[100.0 - 100.0]	99.5	[99.2 - 99.7]	100	[100.0 - 100.0]	0
'KL0832'	'KL0867'	98.6	[97.6 - 99.2]	96.9	[95.7 - 97.8]	99.2	[98.6 - 99.5]	0.03
'KL0832'	'KL0870'	96.8	[95.0 - 97.9]	89.3	[86.9 - 91.3]	97.3	[96.0 - 98.2]	0.06
'KL0832'	'KL0876'	98.4	[97.3 - 99.1]	89	[86.6 - 91.0]	98.4	[97.5 - 99.0]	0.03
'KL0832'	Corynebacterium ulcerans NCTC 7910	98.2	[97.0 - 98.9]	88.2	[85.7 - 90.3]	98.3	[97.3 - 98.9]	0
'KL0832'	'KL0853'	96.5	[94.6 - 97.7]	87.8	[85.3 - 89.9]	97	[95.6 - 98.0]	0.1
'KL0832'	Corynebacterium silvaticum KL0182	91.6	[88.6 - 93.9]	40.9	[38.4 - 43.5]	81.4	[78.0 - 84.3]	1.14
'KL0832'	Corynebacterium pseudotuberculosis ATCC 19410	86.8	[83.2 - 89.7]	27.6	[25.2 - 30.1]	67.9	[64.5 - 71.1]	1.13
'KL0832'	Corynebacterium pseudotuberculosis DSM 20689	86.8	[83.2 - 89.7]	27.6	[25.2 - 30.1]	67.9	[64.5 - 71.1]	1.12
'KL0832'	Corynebacterium mustelae DSM 45274	13	[10.2 - 16.2]	25.2	[22.9 - 27.7]	13.3	[11.0 - 16.1]	0.74
'KL0832'	Corynebacterium vitaeruminis DSM 20294	13.2	[10.5 - 16.5]	24.9	[22.6 - 27.4]	13.6	[11.2 - 16.4]	12.22
'KL0832'	Corynebacterium pseudopelargi CCM 8832	13.3	[10.5 - 16.6]	24.5	[22.1 - 26.9]	13.6	[11.2 - 16.4]	4.6
'KL0832'	Corynebacterium pelargi DSM 46737	13.3	[10.5 - 16.6]	24.4	[22.1 - 26.9]	13.6	[11.3 - 16.4]	4.86
'KL0832'	Corynebacterium kutscheri DSM 20755	13.2	[10.5 - 16.5]	23.9	[21.6 - 26.4]	13.6	[11.2 - 16.3]	6.85
'KL0832'	Corynebacterium diphtheriae NCTC 11397	14.2	[11.4 - 17.6]	23	[20.7 - 25.4]	14.5	[12.0 - 17.3]	0.22
'KL0832'	Corynebacterium phocae DSM 44612	12.9	[10.2 - 16.2]	22.7	[20.4 - 25.2]	13.3	[10.9 - 16.1]	5.5
'KL0832'	Corynebacterium rouxii FRC0190 T	14.4	[11.6 - 17.8]	22.5	[20.2 - 25.0]	14.7	[12.2 - 17.5]	0.08
'KL0832'	Corynebacterium diphtheriae subsp. lausannense CHUV2995	14.1	[11.3 - 17.5]	22.4	[20.2 - 24.9]	14.4	[12.0 - 17.3]	0.63
'KL0832'	Corynebacterium belfantii FRC0043	14.2	[11.4 - 17.6]	22	[19.7 - 24.4]	14.4	[12.0 - 17.3]	0.32
'KL0840'	'KL0846'	100	[99.9 - 100.0]	99.6	[99.3 - 99.8]	100	[99.9 - 100.0]	0
'KL0840'	'KL0867'	98.5	[97.5 - 99.2]	96.9	[95.7 - 97.8]	99.1	[98.5 - 99.5]	0.03
'KL0840'	'KL0870'	96.6	[94.8 - 97.8]	89.3	[86.9 - 91.3]	97.3	[95.9 - 98.2]	0.06
'KL0840'	'KL0876'	98.3	[97.1 - 99.0]	89	[86.6 - 91.0]	98.4	[97.5 - 99.0]	0.04
'KL0840'	Corynebacterium ulcerans NCTC 7910	98.1	[96.9 - 98.9]	88.3	[85.8 - 90.4]	98.2	[97.2 - 98.8]	0
'KL0840'	'KL0853'	96.4	[94.5 - 97.6]	87.9	[85.4 - 90.0]	96.9	[95.5 - 97.9]	0.1
'KL0840'	Corynebacterium silvaticum KL0182	91.6	[88.6 - 93.9]	40.9	[38.4 - 43.4]	81.4	[78.0 - 84.3]	1.14
'KL0840'	Corynebacterium pseudotuberculosis DSM 20689	86.8	[83.2 - 89.7]	27.6	[25.2 - 30.1]	67.9	[64.4 - 71.1]	1.13
'KL0840'	Corynebacterium pseudotuberculosis ATCC 19410	86.8	[83.2 - 89.7]	27.6	[25.2 - 30.1]	67.8	[64.4 - 71.1]	1.13
'KL0840'	Corynebacterium mustelae DSM 45274	13	[10.2 - 16.2]	25.2	[22.9 - 27.7]	13.3	[11.0 - 16.1]	0.74
'KL0840'	Corynebacterium vitaeruminis DSM 20294	13.2	[10.5 - 16.5]	24.9	[22.6 - 27.4]	13.6	[11.2 - 16.4]	12.21
'KL0840'	Corynebacterium pseudopelargi CCM 8832	13.3	[10.5 - 16.6]	24.5	[22.1 - 26.9]	13.6	[11.2 - 16.4]	4.59
'KL0840'	Corynebacterium pelargi DSM 46737	13.3	[10.5 - 16.6]	24.4	[22.1 - 26.9]	13.6	[11.3 - 16.4]	4.86
'KL0840'	Corynebacterium kutscheri DSM 20755	13.2	[10.5 - 16.5]	23.9	[21.6 - 26.4]	13.6	[11.2 - 16.3]	6.85
'KL0840'	Corynebacterium diphtheriae NCTC 11397	14.2	[11.4 - 17.6]	23	[20.7 - 25.4]	14.5	[12.0 - 17.3]	0.21
'KL0840'	Corynebacterium phocae DSM 44612	12.9	[10.2 - 16.2]	22.7	[20.4 - 25.2]	13.3	[10.9 - 16.1]	5.5
'KL0840'	Corynebacterium rouxii FRC0190 T	14.4	[11.6 - 17.8]	22.5	[20.3 - 25.0]	14.7	[12.2 - 17.5]	0.08
'KL0840'	Corynebacterium diphtheriae subsp. lausannense CHUV2995	14.1	[11.3 - 17.5]	22.4	[20.2 - 24.9]	14.4	[12.0 - 17.3]	0.63
'KL0840'	Corynebacterium belfantii FRC0043	14.2	[11.4 - 17.6]	22	[19.7 - 24.4]	14.4	[12.0 - 17.3]	0.31
'KL0846'	'KL0867'	98.4	[97.3 - 99.1]	97	[95.8 - 97.8]	99	[98.4 - 99.4]	0.02
'KL0846'	'KL0870'	96.5	[94.6 - 97.7]	89.4	[87.0 - 91.4]	97.2	[95.8 - 98.1]	0.05
'KL0846'	'KL0876'	98.2	[96.9 - 98.9]	89.1	[86.7 - 91.1]	98.3	[97.3 - 98.9]	0.04
'KL0846'	Corynebacterium ulcerans NCTC 7910	98	[96.7 - 98.8]	88.3	[85.8 - 90.4]	98.1	[97.1 - 98.8]	0
'KL0846'	'KL0853'	96.2	[94.3 - 97.5]	87.9	[85.3 - 90.0]	96.8	[95.3 - 97.8]	0.09
'KL0846'	Corynebacterium silvaticum KL0182	91.5	[88.4 - 93.8]	40.9	[38.4 - 43.4]	81.2	[77.9 - 84.2]	1.13
'KL0846'	Corynebacterium pseudotuberculosis DSM 20689	86.6	[83.0 - 89.6]	27.6	[25.2 - 30.1]	67.7	[64.3 - 71.0]	1.13
'KL0846'	Corynebacterium pseudotuberculosis ATCC 19410	86.6	[83.0 - 89.6]	27.6	[25.2 - 30.1]	67.7	[64.3 - 71.0]	1.13
'KL0846'	Corynebacterium mustelae DSM 45274	13	[10.2 - 16.2]	25.2	[22.8 - 27.6]	13.3	[11.0 - 16.1]	0.74
'KL0846'	Corynebacterium vitaeruminis DSM 20294	13.2	[10.5 - 16.5]	24.9	[22.6 - 27.4]	13.6	[11.2 - 16.4]	12.21
'KL0846'	Corynebacterium pelargi DSM 46737	13.3	[10.5 - 16.6]	24.4	[22.1 - 26.9]	13.6	[11.3 - 16.4]	4.86
'KL0846'	Corynebacterium pseudopelargi CCM 8832	13.3	[10.5 - 16.6]	24.4	[22.1 - 26.9]	13.6	[11.2 - 16.4]	4.59
'KL0846'	Corynebacterium kutscheri DSM 20755	13.2	[10.5 - 16.5]	23.9	[21.6 - 26.4]	13.6	[11.2 - 16.3]	6.85
'KL0846'	Corynebacterium diphtheriae NCTC 11397	14.2	[11.4 - 17.6]	23	[20.7 - 25.4]	14.5	[12.0 - 17.3]	0.21
'KL0846'	Corynebacterium phocae DSM 44612	12.9	[10.2 - 16.2]	22.9	[20.6 - 25.4]	13.3	[10.9 - 16.0]	5.5
'KL0846'	Corynebacterium rouxii FRC0190 T	14.4	[11.6 - 17.8]	22.5	[20.3 - 25.0]	14.7	[12.2 - 17.5]	0.09
'KL0846'	Corynebacterium diphtheriae subsp. lausannense CHUV2995	14.2	[11.3 - 17.5]	22.4	[20.2 - 24.9]	14.4	[12.0 - 17.3]	0.63
'KL0846'	Corynebacterium belfantii FRC0043	14.2	[11.4 - 17.6]	22	[19.7 - 24.4]	14.4	[12.0 - 17.3]	0.31
'KL0853'	'KL0876'	96.9	[95.2 - 98.0]	93.1	[91.2 - 94.7]	97.8	[96.6 - 98.6]	0.13
'KL0853'	'KL0870'	96.5	[94.7 - 97.8]	90.6	[88.3 - 92.4]	97.3	[96.0 - 98.2]	0.04
'KL0853'	Corynebacterium ulcerans NCTC 7910	95.3	[93.1 - 96.8]	88.5	[86.1 - 90.6]	96.2	[94.6 - 97.4]	0.1
'KL0853'	'KL0867'	95.5	[93.3 - 97.0]	87.2	[84.6 - 89.4]	96.2	[94.6 - 97.4]	0.07
'KL0853'	Corynebacterium silvaticum KL0182	87.8	[84.3 - 90.6]	41.1	[38.6 - 43.7]	78.2	[74.8 - 81.3]	1.04
'KL0853'	Corynebacterium pseudotuberculosis ATCC 19410	83.5	[79.6 - 86.7]	27.6	[25.2 - 30.1]	65.5	[62.1 - 68.7]	1.23
'KL0853'	Corynebacterium pseudotuberculosis DSM 20689	83.6	[79.8 - 86.8]	27.6	[25.2 - 30.1]	65.6	[62.2 - 68.8]	1.22
'KL0853'	Corynebacterium mustelae DSM 45274	12.9	[10.2 - 16.2]	25.2	[22.9 - 27.7]	13.3	[11.0 - 16.1]	0.84
'KL0853'	Corynebacterium vitaeruminis DSM 20294	13.2	[10.5 - 16.5]	25	[22.7 - 27.5]	13.6	[11.2 - 16.3]	12.12
'KL0853'	Corynebacterium pelargi DSM 46737	13.2	[10.5 - 16.5]	24.7	[22.4 - 27.1]	13.6	[11.2 - 16.3]	4.76
'KL0853'	Corynebacterium pseudopelargi CCM 8832	13.2	[10.5 - 16.5]	24.6	[22.3 - 27.1]	13.6	[11.2 - 16.4]	4.5
'KL0853'	Corynebacterium kutscheri DSM 20755	13.2	[10.5 - 16.5]	24	[21.7 - 26.5]	13.6	[11.2 - 16.3]	6.94
'KL0853'	Corynebacterium phocae DSM 44612	12.9	[10.2 - 16.2]	23.2	[20.9 - 25.6]	13.3	[10.9 - 16.0]	5.4
'KL0853'	Corynebacterium diphtheriae NCTC 11397	14.2	[11.3 - 17.5]	23.2	[20.9 - 25.6]	14.4	[12.0 - 17.3]	0.12
'KL0853'	Corynebacterium diphtheriae subsp. lausannense CHUV2995	14.1	[11.3 - 17.5]	22.6	[20.3 - 25.0]	14.4	[12.0 - 17.2]	0.53
'KL0853'	Corynebacterium rouxii FRC0190 T	14.4	[11.6 - 17.8]	22.6	[20.3 - 25.0]	14.7	[12.2 - 17.5]	0.18
'KL0853'	Corynebacterium belfantii FRC0043	14.2	[11.3 - 17.5]	22.2	[19.9 - 24.6]	14.4	[12.0 - 17.3]	0.22
'KL0867'	Corynebacterium ulcerans NCTC 7910	96.8	[95.0 - 97.9]	88.9	[86.5 - 91.0]	97.3	[96.0 - 98.2]	0.03
'KL0867'	'KL0876'	96.2	[94.3 - 97.5]	88.7	[86.3 - 90.8]	96.9	[95.5 - 97.9]	0.06
'KL0867'	'KL0870'	94.8	[92.5 - 96.5]	87.2	[84.6 - 89.4]	95.7	[94.0 - 97.0]	0.03
'KL0867'	Corynebacterium silvaticum KL0182	90	[86.8 - 92.5]	40.9	[38.4 - 43.4]	80	[76.6 - 83.0]	1.11
'KL0867'	Corynebacterium pseudotuberculosis DSM 20689	85.1	[81.3 - 88.2]	27.5	[25.2 - 30.0]	66.6	[63.2 - 69.8]	1.15
'KL0867'	Corynebacterium pseudotuberculosis ATCC 19410	85	[81.3 - 88.1]	27.5	[25.2 - 30.0]	66.5	[63.2 - 69.8]	1.16
'KL0867'	Corynebacterium mustelae DSM 45274	13	[10.2 - 16.2]	25.2	[22.8 - 27.6]	13.3	[11.0 - 16.1]	0.77
'KL0867'	Corynebacterium vitaeruminis DSM 20294	13.2	[10.5 - 16.5]	24.8	[22.5 - 27.3]	13.6	[11.2 - 16.4]	12.19
'KL0867'	Corynebacterium pelargi DSM 46737	13.3	[10.5 - 16.6]	24.4	[22.1 - 26.9]	13.6	[11.2 - 16.4]	4.83
'KL0867'	Corynebacterium pseudopelargi CCM 8832	13.3	[10.5 - 16.6]	24.3	[22.0 - 26.7]	13.6	[11.2 - 16.4]	4.57
'KL0867'	Corynebacterium kutscheri DSM 20755	13.2	[10.5 - 16.5]	23.9	[21.6 - 26.4]	13.5	[11.2 - 16.3]	6.88
'KL0867'	Corynebacterium phocae DSM 44612	12.9	[10.2 - 16.2]	23	[20.7 - 25.5]	13.3	[10.9 - 16.0]	5.47
'KL0867'	Corynebacterium diphtheriae NCTC 11397	14.2	[11.4 - 17.6]	22.8	[20.5 - 25.3]	14.5	[12.0 - 17.3]	0.19
'KL0867'	Corynebacterium rouxii FRC0190 T	14.4	[11.6 - 17.8]	22.6	[20.3 - 25.0]	14.7	[12.2 - 17.5]	0.11
'KL0867'	Corynebacterium diphtheriae subsp. lausannense CHUV2995	14.2	[11.3 - 17.5]	22.5	[20.2 - 24.9]	14.4	[12.0 - 17.3]	0.6
'KL0867'	Corynebacterium belfantii FRC0043	14.2	[11.4 - 17.6]	21.9	[19.7 - 24.4]	14.5	[12.0 - 17.3]	0.29
'KL0870'	'KL0876'	96.2	[94.2 - 97.5]	91.9	[89.8 - 93.6]	97.2	[95.9 - 98.1]	0.09
'KL0870'	Corynebacterium ulcerans NCTC 7910	94.7	[92.3 - 96.3]	88.1	[85.6 - 90.2]	95.7	[94.0 - 97.0]	0.06
'KL0870'	Corynebacterium silvaticum KL0182	88.5	[85.1 - 91.3]	40.9	[38.4 - 43.4]	78.7	[75.3 - 81.8]	1.08
'KL0870'	Corynebacterium pseudotuberculosis DSM 20689	82.6	[78.8 - 85.9]	27.6	[25.3 - 30.1]	64.9	[61.5 - 68.1]	1.18
'KL0870'	Corynebacterium pseudotuberculosis ATCC 19410	82.6	[78.8 - 85.9]	27.6	[25.2 - 30.1]	64.9	[61.5 - 68.1]	1.19
'KL0870'	Corynebacterium mustelae DSM 45274	12.9	[10.2 - 16.2]	25.2	[22.9 - 27.7]	13.3	[11.0 - 16.1]	0.8
'KL0870'	Corynebacterium pseudopelargi CCM 8832	13.2	[10.5 - 16.5]	24.9	[22.6 - 27.4]	13.6	[11.2 - 16.4]	4.54
'KL0870'	Corynebacterium vitaeruminis DSM 20294	13.2	[10.5 - 16.5]	24.7	[22.4 - 27.1]	13.6	[11.2 - 16.4]	12.16
'KL0870'	Corynebacterium pelargi DSM 46737	13.2	[10.5 - 16.5]	24.5	[22.2 - 26.9]	13.6	[11.2 - 16.4]	4.8
'KL0870'	Corynebacterium kutscheri DSM 20755	13.2	[10.5 - 16.5]	23.8	[21.5 - 26.2]	13.6	[11.2 - 16.3]	6.9
'KL0870'	Corynebacterium diphtheriae NCTC 11397	14.2	[11.4 - 17.6]	23	[20.7 - 25.5]	14.5	[12.0 - 17.3]	0.16
'KL0870'	Corynebacterium diphtheriae subsp. lausannense CHUV2995	14.3	[11.5 - 17.7]	22.9	[20.6 - 25.4]	14.6	[12.1 - 17.4]	0.57
'KL0870'	Corynebacterium phocae DSM 44612	12.9	[10.2 - 16.2]	22.9	[20.7 - 25.4]	13.3	[10.9 - 16.0]	5.44
'KL0870'	Corynebacterium rouxii FRC0190 T	14.5	[11.7 - 17.9]	22.9	[20.6 - 25.4]	14.7	[12.3 - 17.6]	0.14
'KL0870'	Corynebacterium belfantii FRC0043	14.3	[11.5 - 17.7]	22.5	[20.2 - 25.0]	14.6	[12.1 - 17.4]	0.26
'KL0876'	Corynebacterium ulcerans NCTC 7910	97.7	[96.2 - 98.6]	88.5	[86.0 - 90.6]	97.9	[96.8 - 98.6]	0.04
'KL0876'	Corynebacterium silvaticum KL0182	90.9	[87.8 - 93.3]	41.1	[38.6 - 43.6]	80.9	[77.5 - 83.8]	1.17
'KL0876'	Corynebacterium pseudotuberculosis ATCC 19410	86.5	[82.8 - 89.4]	27.6	[25.3 - 30.1]	67.7	[64.2 - 70.9]	1.09
'KL0876'	Corynebacterium pseudotuberculosis DSM 20689	86.5	[82.9 - 89.4]	27.6	[25.3 - 30.1]	67.7	[64.3 - 70.9]	1.09
'KL0876'	Corynebacterium mustelae DSM 45274	13	[10.2 - 16.2]	25.2	[22.8 - 27.7]	13.3	[11.0 - 16.1]	0.71
'KL0876'	Corynebacterium vitaeruminis DSM 20294	13.2	[10.5 - 16.5]	25	[22.7 - 27.5]	13.6	[11.2 - 16.3]	12.25
'KL0876'	Corynebacterium pseudopelargi CCM 8832	13.2	[10.5 - 16.5]	24.7	[22.4 - 27.2]	13.6	[11.2 - 16.4]	4.63
'KL0876'	Corynebacterium pelargi DSM 46737	13.2	[10.5 - 16.5]	24.5	[22.1 - 26.9]	13.6	[11.2 - 16.4]	4.9
'KL0876'	Corynebacterium kutscheri DSM 20755	13.2	[10.5 - 16.5]	23.6	[21.3 - 26.0]	13.6	[11.2 - 16.4]	6.81
'KL0876'	Corynebacterium phocae DSM 44612	12.9	[10.2 - 16.2]	23.3	[21.0 - 25.8]	13.3	[10.9 - 16.0]	5.53
'KL0876'	Corynebacterium diphtheriae NCTC 11397	14.2	[11.4 - 17.6]	22.9	[20.7 - 25.4]	14.5	[12.1 - 17.4]	0.25
'KL0876'	Corynebacterium rouxii FRC0190 T	14.4	[11.5 - 17.7]	22.4	[20.2 - 24.9]	14.6	[12.2 - 17.4]	0.05
'KL0876'	Corynebacterium diphtheriae subsp. lausannense CHUV2995	14.2	[11.4 - 17.5]	22.4	[20.1 - 24.9]	14.4	[12.0 - 17.3]	0.66
'KL0876'	Corynebacterium belfantii FRC0043	14.2	[11.4 - 17.6]	22	[19.7 - 24.4]	14.5	[12.0 - 17.3]	0.35

## Sheet: Cul_assembled_p3
Type Strain Genome Server
Query strain	Subject strain	dDDH (d0, in %)	C.I. (d0, in %)	dDDH (d4, in %)	C.I. (d4, in %)	dDDH (d6, in %)	C.I. (d6, in %)	G+C content difference (in %)
'KL0880'	'KL1015'	96.2	[94.2 - 97.5]	91.4	[89.2 - 93.2]	97.1	[95.8 - 98.1]	0.01
'KL0880'	'KL1025'	96.1	[94.1 - 97.5]	91.4	[89.2 - 93.1]	97.1	[95.7 - 98.1]	0.02
'KL0880'	Corynebacterium ulcerans NCTC 7910	95.3	[93.1 - 96.8]	88.7	[86.3 - 90.8]	96.3	[94.6 - 97.4]	0
'KL0880'	'KL0941'	95.3	[93.0 - 96.8]	87.7	[85.2 - 89.9]	96.1	[94.5 - 97.3]	0.14
'KL0880'	'KL1017'	96.1	[94.1 - 97.4]	87.2	[84.6 - 89.4]	96.6	[95.1 - 97.7]	0.04
'KL0880'	Corynebacterium silvaticum KL0182	87.6	[84.1 - 90.5]	41	[38.5 - 43.5]	78	[74.6 - 81.1]	1.14
'KL0880'	Corynebacterium pseudotuberculosis ATCC 19410	83.5	[79.7 - 86.7]	27.6	[25.2 - 30.1]	65.5	[62.1 - 68.7]	1.13
'KL0880'	Corynebacterium pseudotuberculosis DSM 20689	83.5	[79.7 - 86.7]	27.6	[25.2 - 30.1]	65.5	[62.2 - 68.8]	1.13
'KL0880'	Corynebacterium mustelae DSM 45274	12.9	[10.2 - 16.2]	25.1	[22.8 - 27.6]	13.3	[11.0 - 16.1]	0.74
'KL0880'	Corynebacterium vitaeruminis DSM 20294	13.2	[10.5 - 16.5]	24.8	[22.5 - 27.3]	13.6	[11.2 - 16.4]	12.22
'KL0880'	Corynebacterium pelargi DSM 46737	13.3	[10.5 - 16.6]	24.3	[21.9 - 26.7]	13.6	[11.2 - 16.4]	4.86
'KL0880'	Corynebacterium pseudopelargi CCM 8832	13.3	[10.5 - 16.6]	24.2	[21.9 - 26.7]	13.6	[11.2 - 16.4]	4.6
'KL0880'	Corynebacterium kutscheri DSM 20755	13.2	[10.4 - 16.5]	23.9	[21.6 - 26.4]	13.5	[11.2 - 16.3]	6.85
'KL0880'	Corynebacterium diphtheriae NCTC 11397	14.2	[11.4 - 17.6]	23	[20.7 - 25.5]	14.5	[12.0 - 17.3]	0.21
'KL0880'	Corynebacterium rouxii FRC0190 T	14.4	[11.6 - 17.8]	22.8	[20.5 - 25.2]	14.7	[12.2 - 17.5]	0.08
'KL0880'	Corynebacterium phocae DSM 44612	12.9	[10.2 - 16.2]	22.8	[20.6 - 25.3]	13.3	[10.9 - 16.0]	5.5
'KL0880'	Corynebacterium diphtheriae subsp. lausannense CHUV2995	14.2	[11.4 - 17.6]	22.8	[20.5 - 25.2]	14.5	[12.0 - 17.3]	0.63
'KL0880'	Corynebacterium belfantii FRC0043	14.2	[11.4 - 17.6]	22.3	[20.0 - 24.7]	14.5	[12.0 - 17.3]	0.32
'KL0941'	'KL1015'	94.8	[92.4 - 96.4]	90.7	[88.4 - 92.5]	96.1	[94.4 - 97.3]	0.13
'KL0941'	'KL1025'	94.8	[92.4 - 96.4]	90.6	[88.3 - 92.4]	96.1	[94.4 - 97.3]	0.12
'KL0941'	'KL1017'	94.7	[92.4 - 96.4]	88.5	[86.1 - 90.6]	95.8	[94.1 - 97.1]	0.1
'KL0941'	Corynebacterium ulcerans NCTC 7910	94.1	[91.6 - 95.9]	88.4	[85.9 - 90.5]	95.4	[93.5 - 96.7]	0.14
'KL0941'	Corynebacterium silvaticum KL0182	87.5	[83.9 - 90.3]	40.9	[38.4 - 43.5]	77.8	[74.4 - 80.9]	1
'KL0941'	Corynebacterium pseudotuberculosis DSM 20689	82.2	[78.4 - 85.5]	27.6	[25.2 - 30.1]	64.6	[61.3 - 67.8]	1.26
'KL0941'	Corynebacterium pseudotuberculosis ATCC 19410	82.1	[78.2 - 85.4]	27.6	[25.2 - 30.1]	64.5	[61.2 - 67.7]	1.27
'KL0941'	Corynebacterium mustelae DSM 45274	12.9	[10.2 - 16.2]	25.2	[22.8 - 27.7]	13.3	[11.0 - 16.1]	0.88
'KL0941'	Corynebacterium vitaeruminis DSM 20294	13.2	[10.5 - 16.5]	25	[22.7 - 27.5]	13.6	[11.2 - 16.3]	12.08
'KL0941'	Corynebacterium pelargi DSM 46737	13.2	[10.5 - 16.5]	24.7	[22.4 - 27.2]	13.6	[11.2 - 16.3]	4.72
'KL0941'	Corynebacterium pseudopelargi CCM 8832	13.2	[10.5 - 16.5]	24.6	[22.3 - 27.1]	13.6	[11.2 - 16.3]	4.46
'KL0941'	Corynebacterium kutscheri DSM 20755	13.2	[10.4 - 16.5]	24.2	[21.9 - 26.7]	13.5	[11.2 - 16.3]	6.99
'KL0941'	Corynebacterium phocae DSM 44612	12.9	[10.2 - 16.2]	23.2	[20.9 - 25.7]	13.3	[10.9 - 16.0]	5.36
'KL0941'	Corynebacterium diphtheriae NCTC 11397	14.1	[11.3 - 17.5]	23.2	[20.9 - 25.6]	14.4	[12.0 - 17.3]	0.07
'KL0941'	Corynebacterium rouxii FRC0190 T	14.5	[11.7 - 17.9]	22.8	[20.6 - 25.3]	14.8	[12.3 - 17.6]	0.22
'KL0941'	Corynebacterium diphtheriae subsp. lausannense CHUV2995	14.2	[11.4 - 17.6]	22.6	[20.3 - 25.0]	14.5	[12.0 - 17.3]	0.49
'KL0941'	Corynebacterium belfantii FRC0043	14.2	[11.4 - 17.6]	22.1	[19.9 - 24.6]	14.5	[12.1 - 17.3]	0.18
'KL1015'	'KL1025'	99.8	[99.5 - 99.9]	100	[100.0 - 100.0]	99.9	[99.8 - 100.0]	0.01
'KL1015'	Corynebacterium ulcerans NCTC 7910	96.7	[94.8 - 97.8]	88.1	[85.6 - 90.2]	97.1	[95.8 - 98.1]	0
'KL1015'	'KL1017'	97.4	[95.9 - 98.4]	87.2	[84.6 - 89.4]	97.6	[96.4 - 98.4]	0.03
'KL1015'	Corynebacterium silvaticum KL0182	90.9	[87.8 - 93.3]	40.9	[38.4 - 43.4]	80.7	[77.3 - 83.7]	1.13
'KL1015'	Corynebacterium pseudotuberculosis DSM 20689	85.2	[81.5 - 88.3]	27.6	[25.3 - 30.1]	66.7	[63.3 - 70.0]	1.13
'KL1015'	Corynebacterium pseudotuberculosis ATCC 19410	85.2	[81.5 - 88.3]	27.6	[25.3 - 30.1]	66.7	[63.3 - 70.0]	1.13
'KL1015'	Corynebacterium mustelae DSM 45274	13	[10.2 - 16.2]	25.2	[22.9 - 27.7]	13.3	[11.0 - 16.1]	0.75
'KL1015'	Corynebacterium pseudopelargi CCM 8832	13.2	[10.5 - 16.5]	24.9	[22.6 - 27.4]	13.6	[11.2 - 16.4]	4.59
'KL1015'	Corynebacterium vitaeruminis DSM 20294	13.2	[10.5 - 16.5]	24.7	[22.3 - 27.1]	13.6	[11.2 - 16.4]	12.21
'KL1015'	Corynebacterium pelargi DSM 46737	13.2	[10.5 - 16.5]	24.5	[22.2 - 27.0]	13.6	[11.2 - 16.4]	4.86
'KL1015'	Corynebacterium kutscheri DSM 20755	13.2	[10.5 - 16.5]	23.7	[21.4 - 26.2]	13.6	[11.2 - 16.4]	6.85
'KL1015'	Corynebacterium diphtheriae NCTC 11397	14.2	[11.4 - 17.6]	23	[20.7 - 25.5]	14.5	[12.1 - 17.4]	0.21
'KL1015'	Corynebacterium phocae DSM 44612	12.9	[10.2 - 16.2]	22.9	[20.7 - 25.4]	13.3	[10.9 - 16.0]	5.49
'KL1015'	Corynebacterium rouxii FRC0190 T	14.5	[11.7 - 17.9]	22.9	[20.6 - 25.4]	14.8	[12.3 - 17.6]	0.09
'KL1015'	Corynebacterium diphtheriae subsp. lausannense CHUV2995	14.3	[11.5 - 17.7]	22.8	[20.5 - 25.3]	14.6	[12.2 - 17.4]	0.62
'KL1015'	Corynebacterium belfantii FRC0043	14.4	[11.6 - 17.8]	22.4	[20.1 - 24.8]	14.6	[12.2 - 17.5]	0.31
'KL1017'	Corynebacterium ulcerans NCTC 7910	98.7	[97.7 - 99.3]	89.2	[86.8 - 91.2]	98.7	[97.9 - 99.2]	0.03
'KL1017'	'KL1025'	97.5	[95.9 - 98.4]	87.2	[84.6 - 89.4]	97.6	[96.4 - 98.4]	0.02
'KL1017'	Corynebacterium silvaticum KL0182	92.2	[89.3 - 94.3]	41.1	[38.6 - 43.6]	82	[78.6 - 84.9]	1.1
'KL1017'	Corynebacterium pseudotuberculosis DSM 20689	86.9	[83.3 - 89.8]	27.6	[25.3 - 30.1]	68	[64.6 - 71.2]	1.16
'KL1017'	Corynebacterium pseudotuberculosis ATCC 19410	86.9	[83.3 - 89.8]	27.6	[25.3 - 30.1]	68	[64.6 - 71.2]	1.16
'KL1017'	Corynebacterium mustelae DSM 45274	13	[10.3 - 16.2]	25	[22.7 - 27.5]	13.3	[11.0 - 16.1]	0.78
'KL1017'	Corynebacterium vitaeruminis DSM 20294	13.2	[10.5 - 16.5]	24.7	[22.4 - 27.2]	13.6	[11.2 - 16.4]	12.18
'KL1017'	Corynebacterium pseudopelargi CCM 8832	13.2	[10.5 - 16.5]	24.7	[22.4 - 27.2]	13.6	[11.2 - 16.4]	4.56
'KL1017'	Corynebacterium pelargi DSM 46737	13.3	[10.5 - 16.6]	23.8	[21.5 - 26.3]	13.6	[11.3 - 16.4]	4.83
'KL1017'	Corynebacterium kutscheri DSM 20755	13.2	[10.5 - 16.5]	23.5	[21.2 - 25.9]	13.6	[11.2 - 16.4]	6.88
'KL1017'	Corynebacterium phocae DSM 44612	12.9	[10.2 - 16.2]	23.3	[21.0 - 25.8]	13.3	[10.9 - 16.0]	5.46
'KL1017'	Corynebacterium diphtheriae NCTC 11397	14.2	[11.4 - 17.6]	22.8	[20.6 - 25.3]	14.5	[12.0 - 17.3]	0.18
'KL1017'	Corynebacterium rouxii FRC0190 T	14.3	[11.5 - 17.7]	22.5	[20.2 - 24.9]	14.6	[12.1 - 17.4]	0.12
'KL1017'	Corynebacterium diphtheriae subsp. lausannense CHUV2995	14.2	[11.3 - 17.5]	22.3	[20.0 - 24.7]	14.4	[12.0 - 17.3]	0.59
'KL1017'	Corynebacterium belfantii FRC0043	14.2	[11.4 - 17.6]	21.7	[19.5 - 24.2]	14.5	[12.0 - 17.3]	0.28
'KL1025'	Corynebacterium ulcerans NCTC 7910	96.7	[94.9 - 97.9]	88.1	[85.6 - 90.2]	97.2	[95.8 - 98.1]	0.02
'KL1025'	Corynebacterium silvaticum KL0182	90.9	[87.8 - 93.3]	40.9	[38.5 - 43.5]	80.8	[77.4 - 83.8]	1.12
'KL1025'	Corynebacterium pseudotuberculosis DSM 20689	85.1	[81.4 - 88.2]	27.6	[25.3 - 30.1]	66.7	[63.3 - 69.9]	1.14
'KL1025'	Corynebacterium pseudotuberculosis ATCC 19410	85.1	[81.4 - 88.2]	27.6	[25.3 - 30.1]	66.7	[63.3 - 69.9]	1.15
'KL1025'	Corynebacterium mustelae DSM 45274	13	[10.2 - 16.2]	25.1	[22.8 - 27.6]	13.3	[11.0 - 16.1]	0.76
'KL1025'	Corynebacterium pseudopelargi CCM 8832	13.2	[10.5 - 16.5]	24.9	[22.5 - 27.3]	13.6	[11.2 - 16.4]	4.58
'KL1025'	Corynebacterium vitaeruminis DSM 20294	13.2	[10.5 - 16.5]	24.6	[22.3 - 27.1]	13.6	[11.2 - 16.4]	12.2
'KL1025'	Corynebacterium pelargi DSM 46737	13.2	[10.5 - 16.5]	24.5	[22.2 - 26.9]	13.6	[11.2 - 16.4]	4.84
'KL1025'	Corynebacterium kutscheri DSM 20755	13.2	[10.5 - 16.5]	23.7	[21.4 - 26.2]	13.6	[11.2 - 16.4]	6.87
'KL1025'	Corynebacterium diphtheriae NCTC 11397	14.2	[11.4 - 17.6]	23	[20.7 - 25.4]	14.5	[12.1 - 17.4]	0.2
'KL1025'	Corynebacterium rouxii FRC0190 T	14.5	[11.7 - 17.9]	22.9	[20.6 - 25.4]	14.8	[12.3 - 17.6]	0.1
'KL1025'	Corynebacterium phocae DSM 44612	12.9	[10.2 - 16.2]	22.9	[20.6 - 25.4]	13.3	[10.9 - 16.0]	5.48
'KL1025'	Corynebacterium diphtheriae subsp. lausannense CHUV2995	14.3	[11.5 - 17.7]	22.8	[20.5 - 25.2]	14.6	[12.1 - 17.4]	0.61
'KL1025'	Corynebacterium belfantii FRC0043	14.4	[11.6 - 17.8]	22.3	[20.1 - 24.8]	14.6	[12.2 - 17.5]	0.3

## Sheet: Cul_pulic_p1
Type Strain Genome Server
Query strain	Subject strain	dDDH (d0, in %)	C.I. (d0, in %)	dDDH (d4, in %)	C.I. (d4, in %)	dDDH (d6, in %)	C.I. (d6, in %)	G+C content difference (in %)			Potencial new species
'0102'	'0211'	100	[100.0 - 100.0]	99.9	[99.8 - 99.9]	100	[100.0 - 100.0]	0
'0102'	'BR-AD22'	97.8	[96.4 - 98.7]	90.1	[87.8 - 92.0]	98.1	[97.1 - 98.8]	0.04
'0102'	'05146'	96.8	[95.0 - 97.9]	89.3	[86.9 - 91.3]	97.3	[96.0 - 98.2]	0.05
'0102'	Corynebacterium ulcerans NCTC 7910	95.1	[92.8 - 96.7]	88	[85.5 - 90.1]	96	[94.4 - 97.2]	0.05
'0102'	'131001'	96.9	[95.2 - 98.0]	87.8	[85.3 - 89.9]	97.3	[96.0 - 98.2]	0.05
'0102'	'210932'	96.9	[95.2 - 98.0]	87.8	[85.3 - 89.9]	97.3	[96.0 - 98.2]	0.04
'0102'	'2590'	93.8	[91.2 - 95.7]	87.5	[85.0 - 89.7]	95	[93.1 - 96.4]	0.06
'0102'	'4940'	95.7	[93.6 - 97.1]	87.2	[84.7 - 89.4]	96.4	[94.8 - 97.5]	0.01
'0102'	'210931'	95.7	[93.6 - 97.1]	86.9	[84.3 - 89.1]	96.3	[94.7 - 97.5]	0.06
'0102'	'809'	97.2	[95.6 - 98.2]	86.8	[84.2 - 89.0]	97.4	[96.1 - 98.3]	0.05
'0102'	'131002'	94.6	[92.1 - 96.3]	63.2	[60.3 - 66.0]	91.7	[89.2 - 93.7]	0.02
'0102'	Corynebacterium silvaticum KL0182	89.1	[85.7 - 91.7]	40.9	[38.4 - 43.5]	79.2	[75.8 - 82.3]	1.09
'0102'	Corynebacterium pseudotuberculosis ATCC 19410	83.2	[79.3 - 86.4]	27.8	[25.4 - 30.3]	65.5	[62.1 - 68.7]	1.18
'0102'	Corynebacterium pseudotuberculosis DSM 20689	83.2	[79.4 - 86.4]	27.8	[25.4 - 30.3]	65.5	[62.1 - 68.7]	1.17
'0102'	Corynebacterium mustelae DSM 45274	13	[10.3 - 16.3]	26.1	[23.8 - 28.6]	13.4	[11.0 - 16.2]	0.79
'0102'	Corynebacterium pseudopelargi CCM 8832	13.3	[10.5 - 16.6]	25.7	[23.4 - 28.2]	13.6	[11.3 - 16.4]	4.55
'0102'	Corynebacterium vitaeruminis DSM 20294	13.3	[10.5 - 16.6]	25.6	[23.2 - 28.1]	13.6	[11.3 - 16.4]	12.17
'0102'	Corynebacterium pelargi DSM 46737	13.3	[10.5 - 16.6]	25.4	[23.0 - 27.8]	13.6	[11.3 - 16.4]	4.82
'0102'	Corynebacterium resistens DSM 45100	12.9	[10.2 - 16.2]	24.8	[22.4 - 27.2]	13.3	[11.0 - 16.1]	3.73
'0102'	Corynebacterium humireducens DSM 45392	13.1	[10.3 - 16.3]	24.7	[22.4 - 27.1]	13.4	[11.1 - 16.2]	15.21
'0102'	Corynebacterium kutscheri DSM 20755	13.3	[10.6 - 16.6]	24.5	[22.2 - 27.0]	13.7	[11.3 - 16.5]	6.89
'0102'	Corynebacterium phocae DSM 44612	12.9	[10.2 - 16.2]	24.1	[21.8 - 26.6]	13.3	[11.0 - 16.1]	5.45
'0102'	Corynebacterium diphtheriae NCTC 11397	14.3	[11.4 - 17.7]	23.5	[21.2 - 26.0]	14.5	[12.1 - 17.4]	0.17
'0102'	Corynebacterium rouxii FRC0190 T	14.7	[11.8 - 18.1]	23.3	[21.0 - 25.8]	14.9	[12.5 - 17.8]	0.13
'0102'	Corynebacterium diphtheriae subsp. lausannense CHUV2995	14.4	[11.6 - 17.8]	23.1	[20.8 - 25.5]	14.6	[12.2 - 17.5]	0.58
'0102'	Corynebacterium belfantii FRC0043	14.4	[11.6 - 17.8]	22.7	[20.4 - 25.2]	14.7	[12.2 - 17.5]	0.27
'0211'	'BR-AD22'	97.8	[96.4 - 98.7]	90.1	[87.8 - 92.0]	98.1	[97.1 - 98.8]	0.04
'0211'	'05146'	96.8	[95.0 - 97.9]	89.3	[86.9 - 91.3]	97.3	[96.0 - 98.2]	0.05
'0211'	Corynebacterium ulcerans NCTC 7910	95.1	[92.8 - 96.7]	88	[85.5 - 90.1]	96	[94.4 - 97.2]	0.04
'0211'	'210932'	96.9	[95.2 - 98.0]	87.8	[85.3 - 89.9]	97.3	[96.0 - 98.2]	0.04
'0211'	'131001'	96.9	[95.2 - 98.0]	87.8	[85.3 - 89.9]	97.3	[96.0 - 98.2]	0.05
'0211'	'2590'	93.8	[91.2 - 95.7]	87.5	[85.0 - 89.7]	95	[93.1 - 96.4]	0.06
'0211'	'4940'	95.7	[93.6 - 97.1]	87.2	[84.6 - 89.4]	96.4	[94.8 - 97.5]	0.01
'0211'	'210931'	95.7	[93.6 - 97.1]	86.9	[84.3 - 89.1]	96.3	[94.7 - 97.5]	0.06
'0211'	'809'	97.2	[95.6 - 98.2]	86.8	[84.2 - 89.1]	97.4	[96.1 - 98.3]	0.05
'0211'	'131002'	94.6	[92.2 - 96.3]	63.2	[60.3 - 66.0]	91.7	[89.2 - 93.7]	0.02
'0211'	Corynebacterium silvaticum KL0182	89.1	[85.8 - 91.7]	40.9	[38.4 - 43.5]	79.2	[75.8 - 82.3]	1.09
'0211'	Corynebacterium pseudotuberculosis DSM 20689	83.2	[79.4 - 86.4]	27.8	[25.4 - 30.3]	65.5	[62.1 - 68.7]	1.17
'0211'	Corynebacterium pseudotuberculosis ATCC 19410	83.2	[79.4 - 86.4]	27.8	[25.4 - 30.3]	65.5	[62.1 - 68.7]	1.17
'0211'	Corynebacterium mustelae DSM 45274	13	[10.3 - 16.3]	26.1	[23.8 - 28.6]	13.4	[11.0 - 16.2]	0.79
'0211'	Corynebacterium pseudopelargi CCM 8832	13.3	[10.5 - 16.6]	25.7	[23.4 - 28.2]	13.6	[11.3 - 16.4]	4.55
'0211'	Corynebacterium vitaeruminis DSM 20294	13.3	[10.5 - 16.6]	25.6	[23.2 - 28.0]	13.6	[11.3 - 16.4]	12.17
'0211'	Corynebacterium pelargi DSM 46737	13.3	[10.5 - 16.6]	25.4	[23.0 - 27.8]	13.6	[11.3 - 16.4]	4.82
'0211'	Corynebacterium resistens DSM 45100	12.9	[10.2 - 16.2]	24.8	[22.4 - 27.2]	13.3	[11.0 - 16.1]	3.73
'0211'	Corynebacterium humireducens DSM 45392	13.1	[10.3 - 16.3]	24.7	[22.4 - 27.2]	13.4	[11.1 - 16.2]	15.21
'0211'	Corynebacterium kutscheri DSM 20755	13.3	[10.6 - 16.6]	24.5	[22.2 - 27.0]	13.7	[11.3 - 16.5]	6.89
'0211'	Corynebacterium phocae DSM 44612	12.9	[10.2 - 16.2]	24.1	[21.8 - 26.6]	13.3	[11.0 - 16.1]	5.45
'0211'	Corynebacterium diphtheriae NCTC 11397	14.3	[11.4 - 17.7]	23.5	[21.2 - 26.0]	14.5	[12.1 - 17.4]	0.17
'0211'	Corynebacterium rouxii FRC0190 T	14.7	[11.8 - 18.1]	23.3	[21.0 - 25.8]	14.9	[12.5 - 17.8]	0.13
'0211'	Corynebacterium diphtheriae subsp. lausannense CHUV2995	14.4	[11.6 - 17.8]	23.1	[20.8 - 25.5]	14.6	[12.2 - 17.5]	0.58
'0211'	Corynebacterium belfantii FRC0043	14.4	[11.6 - 17.8]	22.7	[20.4 - 25.2]	14.7	[12.2 - 17.5]	0.27
'02-13'	'06-16'	99.5	[99.1 - 99.8]	99.6	[99.3 - 99.7]	99.8	[99.6 - 99.9]	0.03
'02-13'	'210931'	98.4	[97.2 - 99.0]	98.4	[97.7 - 98.9]	99.1	[98.5 - 99.5]	0.04
'02-13'	'05146'	98.7	[97.7 - 99.3]	96.5	[95.2 - 97.4]	99.2	[98.6 - 99.5]	0.03
'02-13'	Corynebacterium ulcerans NCTC 7910	96.8	[95.1 - 98.0]	88.9	[86.5 - 91.0]	97.4	[96.1 - 98.2]	0.03
'02-13'	'809'	96.5	[94.6 - 97.7]	88.4	[85.9 - 90.5]	97	[95.7 - 98.0]	0.04
'02-13'	'04-3911'	96.5	[94.6 - 97.7]	88.2	[85.7 - 90.3]	97	[95.6 - 98.0]	0.02
'02-13'	'2590'	95	[92.7 - 96.6]	87.7	[85.2 - 89.9]	95.9	[94.2 - 97.2]	0.04
'02-13'	'04-15'	97.3	[95.7 - 98.3]	87.5	[84.9 - 89.6]	97.5	[96.3 - 98.4]	0.01
'02-13'	'06-19'	97.2	[95.6 - 98.3]	87.5	[84.9 - 89.7]	97.5	[96.2 - 98.3]	0.01
'02-13'	'4940'	97.5	[96.0 - 98.5]	87.4	[84.8 - 89.6]	97.7	[96.5 - 98.5]	0
'02-13'	'0211'	94.8	[92.5 - 96.5]	87.1	[84.5 - 89.3]	95.7	[93.9 - 97.0]	0.02
'02-13'	'BR-AD22'	94.1	[91.6 - 95.9]	87.1	[84.6 - 89.3]	95.2	[93.3 - 96.6]	0.06
'02-13'	'0102'	94.8	[92.5 - 96.5]	87.1	[84.5 - 89.3]	95.7	[93.9 - 97.0]	0.02
'02-13'	'131001'	96.8	[95.0 - 97.9]	86.5	[83.9 - 88.7]	97.1	[95.7 - 98.0]	0.03
'02-13'	'210932'	96.8	[95.0 - 97.9]	86.4	[83.8 - 88.7]	97.1	[95.7 - 98.0]	0.02
'02-13'	'03-8664'	94.9	[92.5 - 96.5]	67.6	[64.6 - 70.4]	92.9	[90.5 - 94.7]	0.29
'02-13'	'131002'	96.9	[95.1 - 98.0]	63.1	[60.2 - 65.9]	93.8	[91.6 - 95.4]	0.04
'02-13'	'04-7514'	95.3	[93.0 - 96.8]	62.5	[59.7 - 65.3]	92.2	[89.7 - 94.1]	0.13
'02-13'	'04-13'	90.2	[86.9 - 92.7]	40.9	[38.4 - 43.5]	80.1	[76.7 - 83.1]	1.1
'02-13'	Corynebacterium silvaticum KL0182	90	[86.7 - 92.5]	40.9	[38.4 - 43.5]	80	[76.5 - 83.0]	1.11
'02-13'	'05-13'	90.2	[87.0 - 92.7]	40.9	[38.4 - 43.4]	80.1	[76.7 - 83.2]	1.08
'02-13'	Corynebacterium pseudotuberculosis ATCC 19410	85	[81.3 - 88.1]	27.6	[25.2 - 30.0]	66.5	[63.2 - 69.8]	1.16
'02-13'	Corynebacterium pseudotuberculosis DSM 20689	85	[81.3 - 88.1]	27.6	[25.2 - 30.0]	66.6	[63.2 - 69.8]	1.15
'02-13'	Corynebacterium mustelae DSM 45274	13	[10.2 - 16.2]	25.2	[22.8 - 27.6]	13.3	[11.0 - 16.1]	0.77
'02-13'	Corynebacterium vitaeruminis DSM 20294	13.2	[10.5 - 16.5]	24.8	[22.5 - 27.3]	13.6	[11.2 - 16.4]	12.19
'02-13'	Corynebacterium pseudopelargi CCM 8832	13.2	[10.5 - 16.6]	24.5	[22.2 - 26.9]	13.6	[11.2 - 16.4]	4.57
'02-13'	Corynebacterium pelargi DSM 46737	13.3	[10.5 - 16.6]	24.4	[22.1 - 26.9]	13.6	[11.2 - 16.4]	4.83
'02-13'	Corynebacterium humireducens DSM 45392	13	[10.3 - 16.3]	24.1	[21.8 - 26.6]	13.4	[11.0 - 16.2]	15.23
'02-13'	Corynebacterium kutscheri DSM 20755	13.2	[10.5 - 16.5]	23.9	[21.6 - 26.4]	13.5	[11.2 - 16.3]	6.88
'02-13'	Corynebacterium resistens DSM 45100	12.9	[10.2 - 16.2]	23.2	[20.9 - 25.7]	13.3	[10.9 - 16.0]	3.75
'02-13'	Corynebacterium phocae DSM 44612	12.9	[10.2 - 16.2]	22.9	[20.6 - 25.4]	13.3	[10.9 - 16.0]	5.47
'02-13'	Corynebacterium diphtheriae NCTC 11397	14.2	[11.4 - 17.6]	22.9	[20.7 - 25.4]	14.5	[12.0 - 17.3]	0.19
'02-13'	Corynebacterium diphtheriae subsp. lausannense CHUV2995	14.2	[11.4 - 17.6]	22.6	[20.3 - 25.1]	14.5	[12.0 - 17.3]	0.6
'02-13'	Corynebacterium rouxii FRC0190 T	14.4	[11.6 - 17.8]	22.6	[20.3 - 25.0]	14.7	[12.2 - 17.5]	0.11
'02-13'	Corynebacterium belfantii FRC0043	14.2	[11.4 - 17.6]	22	[19.7 - 24.4]	14.5	[12.0 - 17.3]	0.29
'03-8664'	'131002'	96.4	[94.4 - 97.6]	81.1	[78.2 - 83.7]	96.2	[94.5 - 97.3]	0.25
'03-8664'	'04-7514'	96.2	[94.2 - 97.5]	78.8	[75.9 - 81.5]	95.7	[93.9 - 97.0]	0.16
'03-8664'	'0102'	95	[92.6 - 96.6]	68.2	[65.2 - 71.0]	93.1	[90.7 - 94.8]	0.27
'03-8664'	'04-3911'	97.2	[95.6 - 98.3]	68.1	[65.1 - 71.0]	95	[93.1 - 96.4]	0.3
'03-8664'	'05146'	96.7	[94.9 - 97.9]	68.1	[65.1 - 71.0]	94.6	[92.5 - 96.1]	0.32
'03-8664'	'0211'	95	[92.7 - 96.6]	68.1	[65.2 - 71.0]	93.1	[90.7 - 94.8]	0.27
'03-8664'	'210932'	95.6	[93.4 - 97.1]	68	[65.0 - 70.9]	93.6	[91.3 - 95.2]	0.31
'03-8664'	'131001'	95.6	[93.4 - 97.1]	68	[65.0 - 70.9]	93.6	[91.4 - 95.2]	0.31
'03-8664'	Corynebacterium ulcerans NCTC 7910	96.2	[94.3 - 97.5]	67.8	[64.8 - 70.6]	94.1	[92.0 - 95.7]	0.31
'03-8664'	'809'	95.3	[93.0 - 96.8]	67.7	[64.7 - 70.5]	93.2	[90.9 - 95.0]	0.32
'03-8664'	'06-19'	96.3	[94.3 - 97.6]	67.7	[64.7 - 70.5]	94.1	[92.0 - 95.7]	0.3
'03-8664'	'2590'	94.7	[92.3 - 96.4]	67.7	[64.7 - 70.5]	92.7	[90.4 - 94.6]	0.33
'03-8664'	'BR-AD22'	92.7	[89.9 - 94.8]	67.7	[64.7 - 70.5]	91.1	[88.5 - 93.1]	0.23
'03-8664'	'04-15'	96.3	[94.3 - 97.6]	67.7	[64.7 - 70.5]	94.1	[92.0 - 95.7]	0.3
'03-8664'	'210931'	95.9	[93.9 - 97.3]	67.6	[64.6 - 70.4]	93.8	[91.6 - 95.4]	0.32
'03-8664'	'4940'	96.7	[94.9 - 97.9]	67.5	[64.5 - 70.4]	94.4	[92.4 - 96.0]	0.28
'03-8664'	'06-16'	95.3	[93.1 - 96.8]	67.4	[64.5 - 70.3]	93.2	[90.9 - 94.9]	0.25
'03-8664'	'04-13'	90.2	[87.0 - 92.7]	42.7	[40.2 - 45.3]	81.1	[77.7 - 84.0]	0.81
'03-8664'	'05-13'	90.1	[86.9 - 92.6]	42.7	[40.2 - 45.3]	81	[77.6 - 83.9]	0.79
'03-8664'	Corynebacterium silvaticum KL0182	90	[86.8 - 92.5]	42.7	[40.2 - 45.2]	80.9	[77.5 - 83.9]	0.82
'03-8664'	Corynebacterium pseudotuberculosis ATCC 19410	76.4	[72.4 - 80.0]	28.6	[26.2 - 31.1]	61.5	[58.2 - 64.6]	1.44
'03-8664'	Corynebacterium pseudotuberculosis DSM 20689	76.4	[72.4 - 80.0]	28.6	[26.2 - 31.1]	61.5	[58.2 - 64.7]	1.44
'03-8664'	Corynebacterium mustelae DSM 45274	13	[10.3 - 16.3]	26.7	[24.3 - 29.2]	13.4	[11.0 - 16.1]	1.05
'03-8664'	Corynebacterium resistens DSM 45100	12.9	[10.2 - 16.2]	25.2	[22.9 - 27.7]	13.3	[11.0 - 16.1]	3.47
'03-8664'	Corynebacterium humireducens DSM 45392	13.1	[10.4 - 16.4]	25.1	[22.8 - 27.6]	13.5	[11.1 - 16.2]	14.95
'03-8664'	Corynebacterium vitaeruminis DSM 20294	13.3	[10.6 - 16.6]	25.1	[22.8 - 27.6]	13.7	[11.3 - 16.5]	11.9
'03-8664'	Corynebacterium pseudopelargi CCM 8832	13.3	[10.6 - 16.7]	24.8	[22.5 - 27.3]	13.7	[11.3 - 16.5]	4.28
'03-8664'	Corynebacterium kutscheri DSM 20755	13.2	[10.5 - 16.6]	24.8	[22.4 - 27.2]	13.6	[11.2 - 16.4]	7.16
'03-8664'	Corynebacterium pelargi DSM 46737	13.4	[10.7 - 16.7]	24.7	[22.4 - 27.2]	13.8	[11.4 - 16.6]	4.55
'03-8664'	Corynebacterium phocae DSM 44612	13	[10.2 - 16.2]	24.5	[22.2 - 27.0]	13.3	[11.0 - 16.1]	5.19
'03-8664'	Corynebacterium rouxii FRC0190 T	14.5	[11.6 - 17.9]	24	[21.6 - 26.4]	14.7	[12.3 - 17.6]	0.4
'03-8664'	Corynebacterium diphtheriae subsp. lausannense CHUV2995	14.3	[11.4 - 17.6]	23.9	[21.6 - 26.4]	14.5	[12.1 - 17.4]	0.32
'03-8664'	Corynebacterium diphtheriae NCTC 11397	14.2	[11.4 - 17.6]	23.9	[21.6 - 26.4]	14.5	[12.0 - 17.3]	0.1
'03-8664'	Corynebacterium belfantii FRC0043	14.3	[11.5 - 17.7]	23.2	[21.0 - 25.7]	14.6	[12.1 - 17.4]	0
'04-13'	Corynebacterium silvaticum KL0182	100	[100.0 - 100.0]	99.9	[99.8 - 99.9]	100	[100.0 - 100.0]	0.01
'04-13'	'05-13'	99.7	[99.4 - 99.9]	98.6	[97.9 - 99.1]	99.9	[99.7 - 99.9]	0.02
'04-13'	'131002'	92.5	[89.6 - 94.6]	41.6	[39.1 - 44.1]	82.5	[79.2 - 85.4]	1.06
'04-13'	'04-7514'	91.2	[88.1 - 93.6]	41.2	[38.7 - 43.7]	81.2	[77.8 - 84.1]	0.97
'04-13'	'04-15'	91.8	[88.9 - 94.1]	41.1	[38.6 - 43.6]	81.7	[78.3 - 84.6]	1.11
'04-13'	'06-19'	91.7	[88.7 - 94.0]	41.1	[38.6 - 43.7]	81.6	[78.2 - 84.5]	1.11
'04-13'	'4940'	92.8	[90.0 - 94.8]	41	[38.5 - 43.5]	82.5	[79.1 - 85.4]	1.09
'04-13'	'210932'	91.6	[88.6 - 93.9]	41	[38.5 - 43.5]	81.4	[78.1 - 84.4]	1.12
'04-13'	'04-3911'	92.1	[89.2 - 94.3]	41	[38.5 - 43.5]	81.9	[78.5 - 84.8]	1.11
'04-13'	'809'	90.9	[87.8 - 93.3]	41	[38.5 - 43.5]	80.8	[77.5 - 83.8]	1.13
'04-13'	'131001'	91.6	[88.6 - 93.9]	41	[38.5 - 43.5]	81.4	[78.1 - 84.4]	1.12
'04-13'	'BR-AD22'	88.1	[84.6 - 90.9]	40.9	[38.4 - 43.5]	78.4	[74.9 - 81.4]	1.04
'04-13'	'0211'	89.3	[86.0 - 91.9]	40.9	[38.4 - 43.5]	79.4	[76.0 - 82.4]	1.08
'04-13'	Corynebacterium ulcerans NCTC 7910	91.9	[88.9 - 94.1]	40.9	[38.4 - 43.5]	81.7	[78.3 - 84.6]	1.12
'04-13'	'0102'	89.3	[85.9 - 91.9]	40.9	[38.4 - 43.5]	79.4	[76.0 - 82.4]	1.08
'04-13'	'05146'	92.2	[89.3 - 94.4]	40.9	[38.4 - 43.5]	81.9	[78.6 - 84.9]	1.13
'04-13'	'210931'	91	[87.9 - 93.4]	40.8	[38.3 - 43.3]	80.8	[77.4 - 83.8]	1.13
'04-13'	'2590'	90.7	[87.5 - 93.1]	40.8	[38.3 - 43.3]	80.5	[77.1 - 83.5]	1.14
'04-13'	'06-16'	90.6	[87.4 - 93.0]	40.7	[38.2 - 43.2]	80.4	[77.0 - 83.4]	1.06
'04-13'	Corynebacterium pseudotuberculosis DSM 20689	83.1	[79.3 - 86.3]	28.5	[26.2 - 31.0]	66.1	[62.7 - 69.3]	2.25
'04-13'	Corynebacterium pseudotuberculosis ATCC 19410	83	[79.2 - 86.2]	28.5	[26.2 - 31.0]	66	[62.6 - 69.2]	2.25
'04-13'	Corynebacterium mustelae DSM 45274	12.9	[10.2 - 16.2]	25.1	[22.8 - 27.6]	13.3	[11.0 - 16.1]	1.86
'04-13'	Corynebacterium resistens DSM 45100	13.1	[10.4 - 16.4]	24.8	[22.5 - 27.3]	13.5	[11.1 - 16.3]	2.66
'04-13'	Corynebacterium vitaeruminis DSM 20294	13.4	[10.7 - 16.8]	24.4	[22.1 - 26.9]	13.8	[11.4 - 16.6]	11.09
'04-13'	Corynebacterium humireducens DSM 45392	13	[10.3 - 16.3]	24.3	[22.0 - 26.7]	13.4	[11.0 - 16.2]	14.14
'04-13'	Corynebacterium pseudopelargi CCM 8832	13.2	[10.5 - 16.5]	24.2	[21.8 - 26.6]	13.6	[11.2 - 16.4]	3.47
'04-13'	Corynebacterium kutscheri DSM 20755	13.1	[10.4 - 16.4]	24	[21.7 - 26.4]	13.5	[11.1 - 16.2]	7.97
'04-13'	Corynebacterium diphtheriae subsp. lausannense CHUV2995	14.4	[11.5 - 17.7]	23.7	[21.4 - 26.2]	14.6	[12.2 - 17.5]	0.49
'04-13'	Corynebacterium rouxii FRC0190 T	14.3	[11.5 - 17.7]	23.2	[20.9 - 25.7]	14.6	[12.1 - 17.4]	1.21
'04-13'	Corynebacterium pelargi DSM 46737	13.4	[10.6 - 16.7]	22.9	[20.6 - 25.3]	13.7	[11.3 - 16.5]	3.74
'04-13'	Corynebacterium phocae DSM 44612	12.9	[10.2 - 16.2]	22.9	[20.7 - 25.4]	13.3	[10.9 - 16.0]	4.38
'04-13'	Corynebacterium diphtheriae NCTC 11397	14.3	[11.4 - 17.7]	22.7	[20.4 - 25.2]	14.5	[12.1 - 17.4]	0.91
'04-13'	Corynebacterium belfantii FRC0043	14.2	[11.4 - 17.6]	22.6	[20.4 - 25.1]	14.5	[12.0 - 17.3]	0.81
'04-15'	'06-19'	100	[100.0 - 100.0]	100	[100.0 - 100.0]	100	[100.0 - 100.0]	0
'04-15'	'BR-AD22'	98.1	[96.8 - 98.8]	97.9	[97.0 - 98.5]	98.9	[98.2 - 99.3]	0.08
'04-15'	'04-3911'	98.5	[97.4 - 99.1]	91.9	[89.8 - 93.6]	98.7	[97.9 - 99.2]	0
'04-15'	'0102'	96.8	[95.1 - 98.0]	91.3	[89.2 - 93.1]	97.6	[96.3 - 98.4]	0.03
'04-15'	'0211'	96.8	[95.1 - 98.0]	91.3	[89.2 - 93.1]	97.6	[96.3 - 98.4]	0.03
'04-15'	'2590'	96.3	[94.4 - 97.6]	88.8	[86.4 - 90.9]	97	[95.6 - 98.0]	0.03
'04-15'	Corynebacterium ulcerans NCTC 7910	98.2	[97.0 - 98.9]	88.5	[86.0 - 90.6]	98.3	[97.3 - 98.9]	0.01
'04-15'	'4940'	98.9	[98.0 - 99.4]	88.4	[85.9 - 90.5]	98.7	[98.0 - 99.2]	0.02
'04-15'	'809'	98.1	[96.8 - 98.9]	88.2	[85.7 - 90.3]	98.2	[97.2 - 98.8]	0.02
'04-15'	'06-16'	97.3	[95.7 - 98.3]	87.6	[85.1 - 89.8]	97.5	[96.3 - 98.4]	0.05
'04-15'	'210931'	97.8	[96.5 - 98.7]	87.6	[85.1 - 89.8]	97.9	[96.8 - 98.7]	0.02
'04-15'	'05146'	98.8	[97.9 - 99.3]	87.6	[85.1 - 89.8]	98.7	[97.9 - 99.2]	0.02
'04-15'	'131001'	97.7	[96.2 - 98.6]	86.8	[84.2 - 89.0]	97.7	[96.6 - 98.5]	0.01
'04-15'	'210932'	97.7	[96.2 - 98.6]	86.7	[84.1 - 88.9]	97.7	[96.6 - 98.5]	0.01
'04-15'	'131002'	97.8	[96.4 - 98.7]	62.8	[59.9 - 65.6]	94.7	[92.7 - 96.2]	0.05
'04-15'	'04-7514'	96.1	[94.2 - 97.5]	62.6	[59.7 - 65.4]	93	[90.7 - 94.8]	0.14
'04-15'	'05-13'	91.7	[88.7 - 94.0]	41.1	[38.6 - 43.7]	81.6	[78.3 - 84.6]	1.09
'04-15'	Corynebacterium silvaticum KL0182	91.6	[88.6 - 93.9]	41.1	[38.6 - 43.7]	81.5	[78.2 - 84.5]	1.12
'04-15'	Corynebacterium pseudotuberculosis DSM 20689	87.9	[84.4 - 90.7]	27.6	[25.2 - 30.1]	68.7	[65.3 - 71.9]	1.14
'04-15'	Corynebacterium pseudotuberculosis ATCC 19410	87.9	[84.4 - 90.7]	27.6	[25.2 - 30.1]	68.7	[65.3 - 71.9]	1.14
'04-15'	Corynebacterium mustelae DSM 45274	13	[10.2 - 16.2]	25.2	[22.9 - 27.7]	13.3	[11.0 - 16.1]	0.75
'04-15'	Corynebacterium vitaeruminis DSM 20294	13.2	[10.5 - 16.5]	24.8	[22.4 - 27.2]	13.6	[11.2 - 16.4]	12.2
'04-15'	Corynebacterium pelargi DSM 46737	13.2	[10.5 - 16.5]	24.7	[22.4 - 27.2]	13.6	[11.2 - 16.4]	4.85
'04-15'	Corynebacterium pseudopelargi CCM 8832	13.2	[10.5 - 16.5]	24.6	[22.3 - 27.1]	13.6	[11.2 - 16.4]	4.58
'04-15'	Corynebacterium kutscheri DSM 20755	13.2	[10.5 - 16.5]	24.3	[22.0 - 26.8]	13.6	[11.2 - 16.3]	6.86
'04-15'	Corynebacterium humireducens DSM 45392	13	[10.3 - 16.3]	23.9	[21.6 - 26.4]	13.4	[11.0 - 16.1]	15.25
'04-15'	Corynebacterium resistens DSM 45100	12.9	[10.2 - 16.2]	23.9	[21.6 - 26.4]	13.3	[10.9 - 16.0]	3.77
'04-15'	Corynebacterium diphtheriae NCTC 11397	14.2	[11.4 - 17.6]	23.2	[20.9 - 25.6]	14.5	[12.0 - 17.3]	0.2
'04-15'	Corynebacterium phocae DSM 44612	12.9	[10.2 - 16.2]	23.2	[20.9 - 25.7]	13.3	[10.9 - 16.0]	5.49
'04-15'	Corynebacterium diphtheriae subsp. lausannense CHUV2995	14.2	[11.4 - 17.5]	22.7	[20.4 - 25.1]	14.4	[12.0 - 17.3]	0.62
'04-15'	Corynebacterium rouxii FRC0190 T	14.3	[11.5 - 17.7]	22.6	[20.4 - 25.1]	14.6	[12.2 - 17.4]	0.1
'04-15'	Corynebacterium belfantii FRC0043	14.2	[11.4 - 17.6]	22.2	[19.9 - 24.6]	14.5	[12.0 - 17.3]	0.3
'04-3911'	'0211'	98.9	[98.0 - 99.4]	99.5	[99.1 - 99.7]	99.5	[99.0 - 99.7]	0.04
'04-3911'	'0102'	98.9	[98.0 - 99.4]	99.5	[99.1 - 99.7]	99.5	[99.0 - 99.7]	0.04
'04-3911'	'06-19'	98.4	[97.3 - 99.1]	91.9	[89.8 - 93.6]	98.7	[97.9 - 99.2]	0.01
'04-3911'	'BR-AD22'	95.7	[93.6 - 97.2]	91.4	[89.2 - 93.1]	96.8	[95.4 - 97.8]	0.08
'04-3911'	'05146'	98.8	[97.8 - 99.3]	90.3	[88.0 - 92.2]	98.8	[98.1 - 99.3]	0.02
'04-3911'	'210932'	96.7	[94.9 - 97.9]	88.5	[86.0 - 90.5]	97.2	[95.9 - 98.1]	0.01
'04-3911'	'131001'	96.7	[94.9 - 97.9]	88.5	[86.0 - 90.5]	97.2	[95.9 - 98.1]	0.01
'04-3911'	Corynebacterium ulcerans NCTC 7910	97.2	[95.5 - 98.2]	88.3	[85.9 - 90.4]	97.5	[96.3 - 98.4]	0.01
'04-3911'	'2590'	95.9	[93.8 - 97.3]	87.9	[85.4 - 90.1]	96.6	[95.0 - 97.6]	0.03
'04-3911'	'06-16'	96.9	[95.1 - 98.0]	87.9	[85.4 - 90.0]	97.3	[96.0 - 98.2]	0.05
'04-3911'	'210931'	97.7	[96.3 - 98.6]	87.9	[85.4 - 90.0]	97.9	[96.8 - 98.6]	0.02
'04-3911'	'809'	97.1	[95.5 - 98.2]	87.5	[84.9 - 89.6]	97.4	[96.1 - 98.3]	0.02
'04-3911'	'4940'	98.1	[96.8 - 98.9]	87.4	[84.9 - 89.6]	98.1	[97.1 - 98.8]	0.02
'04-3911'	'131002'	96.8	[95.0 - 98.0]	63.3	[60.4 - 66.1]	93.8	[91.6 - 95.4]	0.06
'04-3911'	'04-7514'	97.7	[96.2 - 98.6]	63.3	[60.4 - 66.1]	94.6	[92.6 - 96.1]	0.15
'04-3911'	Corynebacterium silvaticum KL0182	91.9	[89.0 - 94.2]	41	[38.5 - 43.5]	81.7	[78.4 - 84.7]	1.13
'04-3911'	'05-13'	92	[89.1 - 94.2]	41	[38.5 - 43.5]	81.8	[78.4 - 84.7]	1.1
'04-3911'	Corynebacterium pseudotuberculosis ATCC 19410	85.6	[81.9 - 88.6]	27.8	[25.4 - 30.3]	67.2	[63.8 - 70.4]	1.14
'04-3911'	Corynebacterium pseudotuberculosis DSM 20689	85.6	[81.9 - 88.6]	27.8	[25.4 - 30.3]	67.2	[63.8 - 70.4]	1.14
'04-3911'	Corynebacterium mustelae DSM 45274	13	[10.3 - 16.3]	26.1	[23.8 - 28.6]	13.4	[11.0 - 16.2]	0.75
'04-3911'	Corynebacterium vitaeruminis DSM 20294	13.3	[10.5 - 16.6]	25.8	[23.5 - 28.3]	13.6	[11.3 - 16.4]	12.2
'04-3911'	Corynebacterium pseudopelargi CCM 8832	13.3	[10.5 - 16.6]	25.7	[23.4 - 28.2]	13.6	[11.3 - 16.4]	4.59
'04-3911'	Corynebacterium pelargi DSM 46737	13.3	[10.5 - 16.6]	25.3	[23.0 - 27.8]	13.7	[11.3 - 16.4]	4.85
'04-3911'	Corynebacterium kutscheri DSM 20755	13.3	[10.5 - 16.6]	24.8	[22.5 - 27.3]	13.6	[11.3 - 16.4]	6.86
'04-3911'	Corynebacterium humireducens DSM 45392	13.1	[10.3 - 16.3]	24.8	[22.4 - 27.2]	13.4	[11.1 - 16.2]	15.25
'04-3911'	Corynebacterium resistens DSM 45100	12.9	[10.2 - 16.2]	24.7	[22.4 - 27.2]	13.3	[11.0 - 16.1]	3.77
'04-3911'	Corynebacterium phocae DSM 44612	12.9	[10.2 - 16.2]	24.1	[21.8 - 26.6]	13.3	[11.0 - 16.1]	5.49
'04-3911'	Corynebacterium diphtheriae NCTC 11397	14.3	[11.5 - 17.7]	23.5	[21.2 - 25.9]	14.6	[12.1 - 17.4]	0.2
'04-3911'	Corynebacterium rouxii FRC0190 T	14.6	[11.7 - 18.0]	23.5	[21.2 - 26.0]	14.8	[12.4 - 17.7]	0.09
'04-3911'	Corynebacterium diphtheriae subsp. lausannense CHUV2995	14.4	[11.6 - 17.8]	23.2	[20.9 - 25.7]	14.7	[12.2 - 17.5]	0.62
'04-3911'	Corynebacterium belfantii FRC0043	14.4	[11.6 - 17.8]	22.9	[20.6 - 25.3]	14.7	[12.2 - 17.5]	0.31
'04-7514'	'131002'	96.4	[94.5 - 97.7]	75.9	[72.9 - 78.6]	95.5	[93.7 - 96.8]	0.09
'04-7514'	'0102'	97.8	[96.4 - 98.7]	63.7	[60.8 - 66.5]	94.8	[92.9 - 96.3]	0.11
'04-7514'	'0211'	97.8	[96.4 - 98.7]	63.7	[60.8 - 66.5]	94.8	[92.9 - 96.3]	0.11
'04-7514'	Corynebacterium ulcerans NCTC 7910	96.2	[94.2 - 97.5]	63.3	[60.4 - 66.2]	93.2	[90.9 - 94.9]	0.16
'04-7514'	'131001'	95.3	[93.0 - 96.8]	63.3	[60.4 - 66.1]	92.4	[89.9 - 94.2]	0.16
'04-7514'	'210932'	95.3	[93.1 - 96.8]	63.3	[60.4 - 66.1]	92.4	[89.9 - 94.2]	0.15
'04-7514'	'05146'	96.8	[95.0 - 98.0]	63.2	[60.3 - 66.0]	93.7	[91.6 - 95.4]	0.16
'04-7514'	'809'	95.7	[93.6 - 97.1]	63	[60.1 - 65.8]	92.7	[90.3 - 94.5]	0.17
'04-7514'	'2590'	94.7	[92.4 - 96.4]	62.9	[60.0 - 65.7]	91.8	[89.3 - 93.8]	0.17
'04-7514'	'4940'	97.3	[95.8 - 98.3]	62.8	[59.9 - 65.6]	94.2	[92.1 - 95.8]	0.12
'04-7514'	'210931'	96.5	[94.7 - 97.8]	62.7	[59.8 - 65.5]	93.4	[91.1 - 95.1]	0.17
'04-7514'	'BR-AD22'	95.4	[93.2 - 96.9]	62.6	[59.7 - 65.4]	92.4	[89.9 - 94.2]	0.07
'04-7514'	'06-19'	96.1	[94.1 - 97.4]	62.6	[59.7 - 65.4]	93	[90.6 - 94.7]	0.14
'04-7514'	'06-16'	95.7	[93.6 - 97.2]	62.4	[59.5 - 65.2]	92.6	[90.2 - 94.4]	0.09
'04-7514'	'05-13'	91.1	[88.0 - 93.5]	41.2	[38.7 - 43.7]	81.1	[77.7 - 84.1]	0.95
'04-7514'	Corynebacterium silvaticum KL0182	91	[87.9 - 93.4]	41.2	[38.7 - 43.7]	81	[77.6 - 84.0]	0.98
'04-7514'	Corynebacterium pseudotuberculosis DSM 20689	85.5	[81.8 - 88.6]	27.6	[25.3 - 30.1]	67	[63.6 - 70.2]	1.28
'04-7514'	Corynebacterium pseudotuberculosis ATCC 19410	85.5	[81.8 - 88.5]	27.6	[25.3 - 30.1]	66.9	[63.5 - 70.2]	1.29
'04-7514'	Corynebacterium mustelae DSM 45274	13	[10.3 - 16.3]	26.2	[23.8 - 28.7]	13.4	[11.0 - 16.1]	0.9
'04-7514'	Corynebacterium vitaeruminis DSM 20294	13.2	[10.5 - 16.6]	26	[23.7 - 28.5]	13.6	[11.2 - 16.4]	12.06
'04-7514'	Corynebacterium pelargi DSM 46737	13.3	[10.6 - 16.6]	25.3	[22.9 - 27.7]	13.7	[11.3 - 16.5]	4.7
'04-7514'	Corynebacterium resistens DSM 45100	12.9	[10.2 - 16.2]	25.1	[22.8 - 27.6]	13.3	[10.9 - 16.1]	3.62
'04-7514'	Corynebacterium pseudopelargi CCM 8832	13.3	[10.6 - 16.6]	25.1	[22.8 - 27.6]	13.7	[11.3 - 16.4]	4.44
'04-7514'	Corynebacterium humireducens DSM 45392	13.1	[10.4 - 16.4]	25	[22.7 - 27.5]	13.4	[11.1 - 16.2]	15.1
'04-7514'	Corynebacterium kutscheri DSM 20755	13.3	[10.5 - 16.6]	24.7	[22.4 - 27.2]	13.6	[11.2 - 16.4]	7
'04-7514'	Corynebacterium phocae DSM 44612	13	[10.3 - 16.3]	24.2	[21.9 - 26.7]	13.3	[11.0 - 16.1]	5.34
'04-7514'	Corynebacterium diphtheriae NCTC 11397	14.2	[11.4 - 17.6]	23.8	[21.5 - 26.3]	14.5	[12.0 - 17.3]	0.06
'04-7514'	Corynebacterium diphtheriae subsp. lausannense CHUV2995	14.2	[11.4 - 17.6]	23.6	[21.3 - 26.1]	14.5	[12.1 - 17.4]	0.47
'04-7514'	Corynebacterium rouxii FRC0190 T	14.5	[11.7 - 17.9]	23.3	[21.0 - 25.8]	14.8	[12.3 - 17.7]	0.24
'04-7514'	Corynebacterium belfantii FRC0043	14.3	[11.4 - 17.6]	23.3	[21.0 - 25.7]	14.5	[12.1 - 17.4]	0.16
'05-13'	Corynebacterium silvaticum KL0182	99.7	[99.4 - 99.9]	98.6	[97.9 - 99.0]	99.8	[99.7 - 99.9]	0.03
'05-13'	'131002'	92.4	[89.5 - 94.5]	41.6	[39.1 - 44.2]	82.4	[79.1 - 85.3]	1.04
'05-13'	'06-19'	91.6	[88.6 - 93.9]	41.2	[38.7 - 43.7]	81.5	[78.2 - 84.5]	1.09
'05-13'	Corynebacterium ulcerans NCTC 7910	91.8	[88.8 - 94.0]	41	[38.5 - 43.5]	81.6	[78.2 - 84.5]	1.11
'05-13'	'210932'	91.5	[88.5 - 93.8]	41	[38.5 - 43.5]	81.4	[78.0 - 84.3]	1.1
'05-13'	'131001'	91.5	[88.5 - 93.8]	41	[38.5 - 43.5]	81.4	[78.0 - 84.3]	1.11
'05-13'	'0102'	89.2	[85.8 - 91.8]	41	[38.5 - 43.5]	79.3	[75.9 - 82.3]	1.06
'05-13'	'809'	90.8	[87.7 - 93.2]	41	[38.5 - 43.6]	80.8	[77.4 - 83.7]	1.11
'05-13'	'4940'	92.7	[89.8 - 94.7]	41	[38.5 - 43.5]	82.4	[79.1 - 85.3]	1.07
'05-13'	'0211'	89.2	[85.8 - 91.8]	41	[38.5 - 43.5]	79.3	[75.9 - 82.4]	1.06
'05-13'	'05146'	92.2	[89.3 - 94.4]	40.9	[38.4 - 43.5]	81.9	[78.6 - 84.8]	1.11
'05-13'	'BR-AD22'	88.1	[84.7 - 90.9]	40.9	[38.4 - 43.4]	78.4	[74.9 - 81.5]	1.02
'05-13'	'2590'	90.7	[87.6 - 93.1]	40.7	[38.2 - 43.3]	80.5	[77.1 - 83.5]	1.12
'05-13'	'210931'	91.2	[88.1 - 93.5]	40.7	[38.2 - 43.2]	80.9	[77.5 - 83.9]	1.12
'05-13'	'06-16'	90.7	[87.6 - 93.1]	40.6	[38.2 - 43.2]	80.5	[77.1 - 83.5]	1.04
'05-13'	Corynebacterium pseudotuberculosis ATCC 19410	82.9	[79.0 - 86.1]	28.6	[26.2 - 31.1]	65.9	[62.5 - 69.1]	2.24
'05-13'	Corynebacterium pseudotuberculosis DSM 20689	83	[79.1 - 86.2]	28.6	[26.2 - 31.1]	66	[62.6 - 69.2]	2.23
'05-13'	Corynebacterium resistens DSM 45100	13.1	[10.4 - 16.4]	26.4	[24.1 - 28.9]	13.5	[11.1 - 16.2]	2.67
'05-13'	Corynebacterium mustelae DSM 45274	12.9	[10.2 - 16.2]	25.2	[22.9 - 27.7]	13.3	[11.0 - 16.1]	1.85
'05-13'	Corynebacterium humireducens DSM 45392	13	[10.3 - 16.3]	24.4	[22.1 - 26.8]	13.4	[11.0 - 16.2]	14.15
'05-13'	Corynebacterium pseudopelargi CCM 8832	13.2	[10.5 - 16.5]	24.2	[21.9 - 26.7]	13.6	[11.2 - 16.4]	3.49
'05-13'	Corynebacterium kutscheri DSM 20755	13.1	[10.4 - 16.4]	24.1	[21.8 - 26.6]	13.5	[11.1 - 16.2]	7.95
'05-13'	Corynebacterium diphtheriae subsp. lausannense CHUV2995	14.3	[11.5 - 17.7]	23.8	[21.5 - 26.3]	14.6	[12.2 - 17.5]	0.48
'05-13'	Corynebacterium vitaeruminis DSM 20294	13.5	[10.8 - 16.9]	23.6	[21.3 - 26.0]	13.9	[11.5 - 16.7]	11.11
'05-13'	Corynebacterium rouxii FRC0190 T	14.3	[11.5 - 17.7]	23.3	[21.0 - 25.7]	14.6	[12.1 - 17.4]	1.19
'05-13'	Corynebacterium phocae DSM 44612	12.9	[10.2 - 16.2]	23	[20.7 - 25.5]	13.3	[10.9 - 16.1]	4.39
'05-13'	Corynebacterium pelargi DSM 46737	13.3	[10.6 - 16.7]	23	[20.7 - 25.5]	13.7	[11.3 - 16.5]	3.76
'05-13'	Corynebacterium belfantii FRC0043	14.2	[11.4 - 17.6]	22.7	[20.4 - 25.1]	14.5	[12.0 - 17.3]	0.79
'05-13'	Corynebacterium diphtheriae NCTC 11397	14.3	[11.5 - 17.7]	22.7	[20.5 - 25.2]	14.5	[12.1 - 17.4]	0.89
'05146'	'210931'	99.2	[98.5 - 99.6]	95.6	[94.2 - 96.8]	99.4	[99.0 - 99.7]	0
'05146'	Corynebacterium ulcerans NCTC 7910	98.4	[97.2 - 99.0]	88.2	[85.7 - 90.3]	98.4	[97.4 - 99.0]	0.01
'05146'	'BR-AD22'	95.5	[93.4 - 97.0]	87.5	[85.0 - 89.7]	96.3	[94.7 - 97.4]	0.1
'05146'	'131001'	98.2	[97.0 - 98.9]	86.5	[83.9 - 88.8]	98.1	[97.1 - 98.8]	0.01
'05146'	'210932'	98.2	[97.0 - 98.9]	86.5	[83.8 - 88.7]	98.1	[97.1 - 98.8]	0.01
'05146'	'131002'	98.4	[97.3 - 99.1]	63.7	[60.8 - 66.5]	95.5	[93.7 - 96.8]	0.07
'05146'	Corynebacterium silvaticum KL0182	92	[89.1 - 94.2]	40.9	[38.4 - 43.5]	81.7	[78.4 - 84.7]	1.14
'05146'	Corynebacterium pseudotuberculosis ATCC 19410	87.4	[83.8 - 90.2]	27.7	[25.4 - 30.2]	68.4	[65.0 - 71.7]	1.12
'05146'	Corynebacterium pseudotuberculosis DSM 20689	87.4	[83.8 - 90.2]	27.7	[25.4 - 30.2]	68.5	[65.0 - 71.7]	1.12
'05146'	Corynebacterium mustelae DSM 45274	13	[10.3 - 16.3]	26.1	[23.8 - 28.6]	13.4	[11.0 - 16.2]	0.73
'05146'	Corynebacterium vitaeruminis DSM 20294	13.3	[10.5 - 16.6]	25.8	[23.4 - 28.3]	13.6	[11.3 - 16.4]	12.22
'05146'	Corynebacterium resistens DSM 45100	12.9	[10.2 - 16.2]	25.5	[23.1 - 27.9]	13.3	[10.9 - 16.1]	3.79
'05146'	Corynebacterium pseudopelargi CCM 8832	13.3	[10.6 - 16.6]	25.2	[22.9 - 27.7]	13.7	[11.3 - 16.5]	4.6
'05146'	Corynebacterium pelargi DSM 46737	13.3	[10.6 - 16.6]	25.2	[22.9 - 27.7]	13.7	[11.3 - 16.5]	4.87
'05146'	Corynebacterium kutscheri DSM 20755	13.2	[10.5 - 16.6]	25	[22.7 - 27.5]	13.6	[11.2 - 16.4]	6.84
'05146'	Corynebacterium humireducens DSM 45392	13.1	[10.3 - 16.4]	25	[22.7 - 27.5]	13.4	[11.1 - 16.2]	15.27
'05146'	Corynebacterium phocae DSM 44612	13	[10.3 - 16.2]	23.9	[21.6 - 26.3]	13.3	[11.0 - 16.1]	5.51
'05146'	Corynebacterium diphtheriae NCTC 11397	14.3	[11.4 - 17.6]	23.4	[21.1 - 25.9]	14.5	[12.1 - 17.4]	0.22
'05146'	Corynebacterium rouxii FRC0190 T	14.5	[11.6 - 17.9]	22.9	[20.6 - 25.4]	14.7	[12.3 - 17.6]	0.08
'05146'	Corynebacterium diphtheriae subsp. lausannense CHUV2995	14.2	[11.4 - 17.6]	22.8	[20.6 - 25.3]	14.5	[12.0 - 17.3]	0.64
'05146'	Corynebacterium belfantii FRC0043	14.2	[11.4 - 17.6]	22.4	[20.1 - 24.8]	14.5	[12.1 - 17.3]	0.32
'06-16'	'210931'	99.4	[98.8 - 99.7]	98.6	[98.0 - 99.1]	99.7	[99.4 - 99.8]	0.07
'06-16'	'05146'	98.7	[97.7 - 99.3]	96.7	[95.5 - 97.6]	99.2	[98.6 - 99.5]	0.07
'06-16'	'809'	96.4	[94.5 - 97.7]	88.8	[86.4 - 90.9]	97	[95.6 - 98.0]	0.07
'06-16'	Corynebacterium ulcerans NCTC 7910	97	[95.3 - 98.1]	88.7	[86.3 - 90.8]	97.5	[96.2 - 98.3]	0.06
'06-16'	'06-19'	97.2	[95.6 - 98.3]	87.6	[85.1 - 89.8]	97.5	[96.3 - 98.4]	0.05
'06-16'	'4940'	97.5	[96.1 - 98.5]	87.4	[84.8 - 89.6]	97.7	[96.5 - 98.5]	0.03
'06-16'	'2590'	96.7	[94.9 - 97.9]	87.2	[84.7 - 89.4]	97.1	[95.7 - 98.0]	0.08
'06-16'	'BR-AD22'	95.8	[93.7 - 97.2]	87	[84.5 - 89.2]	96.4	[94.8 - 97.5]	0.03
'06-16'	'0102'	95.1	[92.9 - 96.7]	87	[84.4 - 89.2]	95.9	[94.2 - 97.1]	0.02
'06-16'	'0211'	95.1	[92.9 - 96.7]	87	[84.4 - 89.2]	95.9	[94.2 - 97.1]	0.02
'06-16'	'131001'	96.7	[94.9 - 97.9]	86.8	[84.2 - 89.1]	97.1	[95.7 - 98.0]	0.06
'06-16'	'210932'	96.7	[94.9 - 97.9]	86.8	[84.2 - 89.0]	97.1	[95.7 - 98.0]	0.06
'06-16'	'131002'	96.9	[95.2 - 98.0]	63.1	[60.2 - 65.9]	93.8	[91.7 - 95.5]	0
'06-16'	Corynebacterium silvaticum KL0182	90.4	[87.2 - 92.8]	40.7	[38.2 - 43.2]	80.2	[76.8 - 83.2]	1.07
'06-16'	Corynebacterium pseudotuberculosis DSM 20689	85.3	[81.5 - 88.3]	27.5	[25.2 - 30.0]	66.7	[63.3 - 69.9]	1.19
'06-16'	Corynebacterium pseudotuberculosis ATCC 19410	85.2	[81.5 - 88.3]	27.5	[25.2 - 30.0]	66.7	[63.3 - 69.9]	1.19
'06-16'	Corynebacterium mustelae DSM 45274	13	[10.2 - 16.2]	25.2	[22.9 - 27.7]	13.3	[11.0 - 16.1]	0.8
'06-16'	Corynebacterium vitaeruminis DSM 20294	13.2	[10.5 - 16.5]	24.8	[22.5 - 27.3]	13.6	[11.2 - 16.4]	12.15
'06-16'	Corynebacterium pelargi DSM 46737	13.3	[10.5 - 16.6]	24.4	[22.1 - 26.9]	13.6	[11.2 - 16.4]	4.8
'06-16'	Corynebacterium pseudopelargi CCM 8832	13.3	[10.5 - 16.6]	24.3	[22.0 - 26.8]	13.6	[11.2 - 16.4]	4.53
'06-16'	Corynebacterium humireducens DSM 45392	13	[10.3 - 16.3]	24.1	[21.8 - 26.6]	13.4	[11.0 - 16.2]	15.2
'06-16'	Corynebacterium kutscheri DSM 20755	13.2	[10.5 - 16.5]	24	[21.7 - 26.4]	13.5	[11.2 - 16.3]	6.91
'06-16'	Corynebacterium resistens DSM 45100	12.9	[10.2 - 16.2]	23.3	[21.1 - 25.8]	13.3	[10.9 - 16.0]	3.72
'06-16'	Corynebacterium diphtheriae NCTC 11397	14.2	[11.4 - 17.6]	23	[20.7 - 25.4]	14.5	[12.0 - 17.3]	0.15
'06-16'	Corynebacterium phocae DSM 44612	12.9	[10.2 - 16.2]	22.9	[20.6 - 25.4]	13.3	[10.9 - 16.0]	5.44
'06-16'	Corynebacterium rouxii FRC0190 T	14.5	[11.6 - 17.9]	22.8	[20.5 - 25.2]	14.7	[12.3 - 17.6]	0.15
'06-16'	Corynebacterium diphtheriae subsp. lausannense CHUV2995	14.2	[11.4 - 17.6]	22.3	[20.0 - 24.8]	14.5	[12.0 - 17.3]	0.57
'06-16'	Corynebacterium belfantii FRC0043	14.3	[11.5 - 17.7]	21.8	[19.5 - 24.2]	14.5	[12.1 - 17.4]	0.25
'06-19'	'BR-AD22'	98	[96.7 - 98.8]	98	[97.2 - 98.6]	98.9	[98.2 - 99.3]	0.07
'06-19'	'0211'	96.8	[95.0 - 97.9]	91.3	[89.2 - 93.1]	97.6	[96.3 - 98.4]	0.03
'06-19'	'0102'	96.8	[95.0 - 97.9]	91.3	[89.1 - 93.1]	97.6	[96.3 - 98.4]	0.03
'06-19'	'2590'	96.3	[94.4 - 97.6]	88.8	[86.4 - 90.9]	97	[95.6 - 97.9]	0.03
'06-19'	Corynebacterium ulcerans NCTC 7910	98.2	[97.0 - 98.9]	88.5	[86.0 - 90.5]	98.3	[97.3 - 98.9]	0.02
'06-19'	'4940'	98.8	[97.9 - 99.3]	88.4	[85.9 - 90.5]	98.7	[97.9 - 99.2]	0.01
'06-19'	'809'	98.1	[96.8 - 98.8]	88.1	[85.6 - 90.3]	98.1	[97.1 - 98.8]	0.03
'06-19'	'05146'	98.8	[97.9 - 99.3]	87.6	[85.1 - 89.8]	98.7	[97.8 - 99.2]	0.02
'06-19'	'210931'	97.8	[96.4 - 98.7]	87.6	[85.1 - 89.8]	97.9	[96.8 - 98.6]	0.03
'06-19'	'131001'	97.6	[96.2 - 98.5]	86.8	[84.2 - 89.0]	97.7	[96.5 - 98.5]	0.02
'06-19'	'210932'	97.7	[96.2 - 98.6]	86.7	[84.1 - 88.9]	97.7	[96.6 - 98.5]	0.01
'06-19'	'131002'	97.8	[96.4 - 98.7]	62.8	[59.9 - 65.6]	94.6	[92.6 - 96.1]	0.05
'06-19'	Corynebacterium silvaticum KL0182	91.5	[88.5 - 93.8]	41.1	[38.6 - 43.7]	81.4	[78.1 - 84.4]	1.12
'06-19'	Corynebacterium pseudotuberculosis ATCC 19410	87.6	[84.0 - 90.4]	27.6	[25.3 - 30.1]	68.5	[65.0 - 71.7]	1.15
'06-19'	Corynebacterium pseudotuberculosis DSM 20689	87.7	[84.2 - 90.5]	27.6	[25.2 - 30.1]	68.6	[65.1 - 71.8]	1.14
'06-19'	Corynebacterium mustelae DSM 45274	13	[10.2 - 16.2]	25.2	[22.9 - 27.7]	13.3	[11.0 - 16.1]	0.76
'06-19'	Corynebacterium vitaeruminis DSM 20294	13.2	[10.5 - 16.5]	24.8	[22.4 - 27.2]	13.6	[11.2 - 16.4]	12.2
'06-19'	Corynebacterium pelargi DSM 46737	13.2	[10.5 - 16.5]	24.7	[22.4 - 27.2]	13.6	[11.2 - 16.4]	4.84
'06-19'	Corynebacterium pseudopelargi CCM 8832	13.2	[10.5 - 16.5]	24.6	[22.3 - 27.1]	13.6	[11.2 - 16.4]	4.58
'06-19'	Corynebacterium kutscheri DSM 20755	13.2	[10.5 - 16.5]	24.3	[22.0 - 26.8]	13.6	[11.2 - 16.3]	6.87
'06-19'	Corynebacterium humireducens DSM 45392	13	[10.3 - 16.3]	23.9	[21.6 - 26.4]	13.4	[11.0 - 16.1]	15.24
'06-19'	Corynebacterium resistens DSM 45100	12.9	[10.2 - 16.2]	23.9	[21.6 - 26.4]	13.3	[10.9 - 16.0]	3.76
'06-19'	Corynebacterium phocae DSM 44612	12.9	[10.2 - 16.2]	23.2	[20.9 - 25.7]	13.3	[10.9 - 16.0]	5.48
'06-19'	Corynebacterium diphtheriae NCTC 11397	14.2	[11.4 - 17.6]	23.2	[20.9 - 25.6]	14.5	[12.0 - 17.3]	0.2
'06-19'	Corynebacterium rouxii FRC0190 T	14.3	[11.5 - 17.7]	22.6	[20.4 - 25.1]	14.6	[12.2 - 17.4]	0.1
'06-19'	Corynebacterium diphtheriae subsp. lausannense CHUV2995	14.2	[11.4 - 17.5]	22.6	[20.4 - 25.1]	14.4	[12.0 - 17.3]	0.61
'06-19'	Corynebacterium belfantii FRC0043	14.2	[11.4 - 17.6]	22.2	[19.9 - 24.6]	14.5	[12.0 - 17.3]	0.3
'131001'	'210932'	100	[100.0 - 100.0]	99.8	[99.7 - 99.9]	100	[100.0 - 100.0]	0
'131001'	Corynebacterium ulcerans NCTC 7910	97.2	[95.6 - 98.3]	88	[85.5 - 90.1]	97.5	[96.3 - 98.4]	0
'131001'	'BR-AD22'	96	[94.0 - 97.4]	86.6	[84.0 - 88.8]	96.5	[95.0 - 97.6]	0.09
'131001'	'210931'	97.2	[95.6 - 98.3]	86.6	[84.0 - 88.9]	97.4	[96.1 - 98.3]	0.01
'131001'	'131002'	97.6	[96.2 - 98.5]	63.5	[60.6 - 66.4]	94.6	[92.6 - 96.1]	0.07
'131001'	Corynebacterium silvaticum KL0182	91.4	[88.4 - 93.7]	41	[38.5 - 43.5]	81.3	[77.9 - 84.2]	1.14
'131001'	Corynebacterium pseudotuberculosis DSM 20689	86.7	[83.1 - 89.6]	27.7	[25.4 - 30.2]	67.9	[64.5 - 71.2]	1.13
'131001'	Corynebacterium pseudotuberculosis ATCC 19410	86.7	[83.1 - 89.6]	27.7	[25.4 - 30.2]	67.9	[64.5 - 71.2]	1.13
'131001'	Corynebacterium mustelae DSM 45274	13	[10.3 - 16.3]	26.1	[23.8 - 28.6]	13.4	[11.0 - 16.2]	0.74
'131001'	Corynebacterium vitaeruminis DSM 20294	13.3	[10.5 - 16.6]	25.5	[23.2 - 28.0]	13.6	[11.3 - 16.4]	12.21
'131001'	Corynebacterium kutscheri DSM 20755	13.3	[10.5 - 16.6]	25.1	[22.8 - 27.6]	13.6	[11.2 - 16.4]	6.85
'131001'	Corynebacterium pseudopelargi CCM 8832	13.3	[10.6 - 16.6]	24.9	[22.6 - 27.4]	13.7	[11.3 - 16.5]	4.6
'131001'	Corynebacterium resistens DSM 45100	12.9	[10.2 - 16.2]	24.8	[22.5 - 27.3]	13.3	[11.0 - 16.1]	3.78
'131001'	Corynebacterium pelargi DSM 46737	13.3	[10.6 - 16.7]	24.8	[22.5 - 27.2]	13.7	[11.3 - 16.5]	4.86
'131001'	Corynebacterium phocae DSM 44612	12.9	[10.2 - 16.2]	24.6	[22.3 - 27.1]	13.3	[11.0 - 16.1]	5.5
'131001'	Corynebacterium humireducens DSM 45392	13.1	[10.4 - 16.4]	24.5	[22.2 - 27.0]	13.5	[11.1 - 16.2]	15.26
'131001'	Corynebacterium diphtheriae NCTC 11397	14.2	[11.4 - 17.6]	23.4	[21.2 - 25.9]	14.5	[12.1 - 17.4]	0.21
'131001'	Corynebacterium rouxii FRC0190 T	14.4	[11.6 - 17.8]	23.2	[20.9 - 25.6]	14.7	[12.2 - 17.6]	0.08
'131001'	Corynebacterium diphtheriae subsp. lausannense CHUV2995	14.2	[11.4 - 17.6]	22.9	[20.6 - 25.4]	14.5	[12.0 - 17.3]	0.63
'131001'	Corynebacterium belfantii FRC0043	14.3	[11.4 - 17.6]	22.4	[20.1 - 24.8]	14.5	[12.1 - 17.4]	0.31
'131002'	'210932'	97.6	[96.1 - 98.5]	63.5	[60.6 - 66.4]	94.6	[92.6 - 96.1]	0.06
'131002'	Corynebacterium ulcerans NCTC 7910	98.3	[97.1 - 99.0]	63.4	[60.5 - 66.2]	95.2	[93.4 - 96.6]	0.06
'131002'	'210931'	97.3	[95.8 - 98.3]	63.3	[60.4 - 66.1]	94.3	[92.2 - 95.8]	0.08
'131002'	'BR-AD22'	94	[91.4 - 95.8]	63	[60.1 - 65.8]	91.2	[88.6 - 93.2]	0.02
'131002'	Corynebacterium silvaticum KL0182	92.3	[89.4 - 94.4]	41.6	[39.1 - 44.1]	82.3	[79.0 - 85.2]	1.07
'131002'	Corynebacterium pseudotuberculosis DSM 20689	88.6	[85.2 - 91.3]	27.7	[25.4 - 30.2]	69.4	[66.0 - 72.7]	1.19
'131002'	Corynebacterium pseudotuberculosis ATCC 19410	88.6	[85.2 - 91.3]	27.7	[25.4 - 30.2]	69.4	[66.0 - 72.6]	1.19
'131002'	Corynebacterium mustelae DSM 45274	13	[10.3 - 16.3]	26.2	[23.8 - 28.7]	13.4	[11.0 - 16.2]	0.81
'131002'	Corynebacterium vitaeruminis DSM 20294	13.3	[10.5 - 16.6]	25.7	[23.4 - 28.2]	13.6	[11.3 - 16.4]	12.15
'131002'	Corynebacterium kutscheri DSM 20755	13.2	[10.5 - 16.5]	25.4	[23.0 - 27.8]	13.6	[11.2 - 16.4]	6.91
'131002'	Corynebacterium humireducens DSM 45392	13.1	[10.3 - 16.4]	25.2	[22.9 - 27.7]	13.4	[11.1 - 16.2]	15.19
'131002'	Corynebacterium pseudopelargi CCM 8832	13.3	[10.6 - 16.7]	24.4	[22.1 - 26.9]	13.7	[11.3 - 16.5]	4.53
'131002'	Corynebacterium pelargi DSM 46737	13.4	[10.6 - 16.7]	24.4	[22.1 - 26.9]	13.7	[11.4 - 16.5]	4.8
'131002'	Corynebacterium resistens DSM 45100	12.9	[10.2 - 16.2]	24.3	[22.0 - 26.7]	13.3	[11.0 - 16.1]	3.72
'131002'	Corynebacterium phocae DSM 44612	13	[10.2 - 16.2]	24.1	[21.8 - 26.6]	13.3	[11.0 - 16.1]	5.43
'131002'	Corynebacterium diphtheriae NCTC 11397	14.3	[11.5 - 17.7]	23.1	[20.8 - 25.5]	14.6	[12.1 - 17.4]	0.15
'131002'	Corynebacterium rouxii FRC0190 T	14.4	[11.6 - 17.8]	22.7	[20.4 - 25.1]	14.7	[12.2 - 17.5]	0.15
'131002'	Corynebacterium diphtheriae subsp. lausannense CHUV2995	14.3	[11.5 - 17.7]	22.4	[20.1 - 24.9]	14.5	[12.1 - 17.4]	0.56
'131002'	Corynebacterium belfantii FRC0043	14.3	[11.5 - 17.7]	21.9	[19.6 - 24.3]	14.6	[12.1 - 17.4]	0.25
'210931'	Corynebacterium ulcerans NCTC 7910	97.8	[96.3 - 98.6]	88.7	[86.2 - 90.7]	98	[96.9 - 98.7]	0.01
'210931'	'BR-AD22'	96.4	[94.5 - 97.7]	87.1	[84.5 - 89.3]	96.9	[95.4 - 97.9]	0.1
'210931'	'210932'	97.2	[95.6 - 98.2]	86.6	[84.0 - 88.9]	97.4	[96.1 - 98.3]	0.01
'210931'	Corynebacterium silvaticum KL0182	90.8	[87.7 - 93.2]	40.8	[38.3 - 43.3]	80.6	[77.2 - 83.6]	1.15
'210931'	Corynebacterium pseudotuberculosis ATCC 19410	86	[82.3 - 89.0]	27.7	[25.4 - 30.2]	67.4	[64.0 - 70.7]	1.12
'210931'	Corynebacterium pseudotuberculosis DSM 20689	86	[82.4 - 89.0]	27.7	[25.4 - 30.2]	67.4	[64.0 - 70.7]	1.12
'210931'	Corynebacterium mustelae DSM 45274	13	[10.3 - 16.3]	26.1	[23.8 - 28.6]	13.4	[11.0 - 16.2]	0.73
'210931'	Corynebacterium vitaeruminis DSM 20294	13.3	[10.5 - 16.6]	25.6	[23.3 - 28.1]	13.6	[11.3 - 16.4]	12.22
'210931'	Corynebacterium pseudopelargi CCM 8832	13.3	[10.6 - 16.6]	25.2	[22.9 - 27.7]	13.7	[11.3 - 16.5]	4.61
'210931'	Corynebacterium pelargi DSM 46737	13.3	[10.6 - 16.6]	25.2	[22.9 - 27.7]	13.7	[11.3 - 16.5]	4.87
'210931'	Corynebacterium humireducens DSM 45392	13.1	[10.3 - 16.4]	25.1	[22.7 - 27.5]	13.4	[11.1 - 16.2]	15.27
'210931'	Corynebacterium kutscheri DSM 20755	13.2	[10.5 - 16.6]	25	[22.7 - 27.5]	13.6	[11.2 - 16.4]	6.84
'210931'	Corynebacterium resistens DSM 45100	12.9	[10.2 - 16.2]	24.3	[22.0 - 26.8]	13.3	[11.0 - 16.1]	3.79
'210931'	Corynebacterium phocae DSM 44612	13	[10.2 - 16.2]	24.1	[21.8 - 26.6]	13.3	[11.0 - 16.1]	5.51
'210931'	Corynebacterium diphtheriae NCTC 11397	14.3	[11.4 - 17.6]	23.5	[21.2 - 25.9]	14.5	[12.1 - 17.4]	0.22
'210931'	Corynebacterium rouxii FRC0190 T	14.5	[11.7 - 17.9]	23.2	[20.9 - 25.6]	14.8	[12.3 - 17.6]	0.07
'210931'	Corynebacterium diphtheriae subsp. lausannense CHUV2995	14.3	[11.5 - 17.7]	22.7	[20.5 - 25.2]	14.6	[12.1 - 17.4]	0.64
'210931'	Corynebacterium belfantii FRC0043	14.4	[11.5 - 17.8]	22.3	[20.0 - 24.7]	14.6	[12.2 - 17.5]	0.33
'210932'	Corynebacterium ulcerans NCTC 7910	97.3	[95.6 - 98.3]	87.9	[85.4 - 90.1]	97.6	[96.3 - 98.4]	0
'210932'	'BR-AD22'	96	[94.0 - 97.4]	86.6	[84.0 - 88.8]	96.5	[95.0 - 97.6]	0.08
'210932'	Corynebacterium silvaticum KL0182	91.4	[88.3 - 93.7]	41	[38.5 - 43.5]	81.2	[77.9 - 84.2]	1.13
'210932'	Corynebacterium pseudotuberculosis DSM 20689	86.7	[83.1 - 89.6]	27.7	[25.4 - 30.2]	67.9	[64.5 - 71.2]	1.13
'210932'	Corynebacterium pseudotuberculosis ATCC 19410	86.7	[83.1 - 89.6]	27.7	[25.4 - 30.2]	67.9	[64.5 - 71.2]	1.13
'210932'	Corynebacterium mustelae DSM 45274	13	[10.3 - 16.3]	26.1	[23.7 - 28.6]	13.4	[11.0 - 16.2]	0.74
'210932'	Corynebacterium vitaeruminis DSM 20294	13.3	[10.5 - 16.6]	25.5	[23.2 - 28.0]	13.6	[11.3 - 16.4]	12.21
'210932'	Corynebacterium kutscheri DSM 20755	13.2	[10.5 - 16.6]	25.3	[22.9 - 27.7]	13.6	[11.2 - 16.4]	6.85
'210932'	Corynebacterium pseudopelargi CCM 8832	13.3	[10.6 - 16.6]	24.9	[22.6 - 27.4]	13.7	[11.3 - 16.5]	4.59
'210932'	Corynebacterium pelargi DSM 46737	13.3	[10.6 - 16.7]	24.8	[22.5 - 27.3]	13.7	[11.3 - 16.5]	4.86
'210932'	Corynebacterium resistens DSM 45100	12.9	[10.2 - 16.2]	24.8	[22.4 - 27.2]	13.3	[11.0 - 16.1]	3.78
'210932'	Corynebacterium phocae DSM 44612	12.9	[10.2 - 16.2]	24.6	[22.3 - 27.1]	13.3	[11.0 - 16.1]	5.5
'210932'	Corynebacterium humireducens DSM 45392	13.1	[10.4 - 16.4]	24.5	[22.2 - 27.0]	13.5	[11.1 - 16.2]	15.26
'210932'	Corynebacterium diphtheriae NCTC 11397	14.2	[11.4 - 17.6]	23.4	[21.1 - 25.9]	14.5	[12.1 - 17.4]	0.21
'210932'	Corynebacterium rouxii FRC0190 T	14.5	[11.6 - 17.9]	23.1	[20.8 - 25.5]	14.7	[12.3 - 17.6]	0.09
'210932'	Corynebacterium diphtheriae subsp. lausannense CHUV2995	14.2	[11.4 - 17.6]	22.9	[20.6 - 25.4]	14.5	[12.0 - 17.3]	0.63
'210932'	Corynebacterium belfantii FRC0043	14.3	[11.4 - 17.6]	22.4	[20.1 - 24.8]	14.5	[12.1 - 17.4]	0.31
'2590'	'4940'	96.9	[95.2 - 98.0]	90.5	[88.3 - 92.4]	97.6	[96.3 - 98.4]	0.05
'2590'	Corynebacterium ulcerans NCTC 7910	96.8	[95.0 - 97.9]	90.1	[87.8 - 92.0]	97.4	[96.1 - 98.3]	0.02
'2590'	'BR-AD22'	94.7	[92.3 - 96.4]	88.3	[85.8 - 90.4]	95.8	[94.0 - 97.0]	0.11
'2590'	'210932'	95.6	[93.5 - 97.1]	88	[85.4 - 90.1]	96.4	[94.8 - 97.5]	0.02
'2590'	'131001'	95.7	[93.5 - 97.1]	88	[85.5 - 90.1]	96.4	[94.8 - 97.5]	0.02
'2590'	'05146'	96.7	[94.9 - 97.9]	87.5	[84.9 - 89.6]	97.1	[95.8 - 98.1]	0.01
'2590'	'210931'	97	[95.3 - 98.1]	87.3	[84.8 - 89.5]	97.3	[96.0 - 98.2]	0.01
'2590'	'131002'	96.8	[95.0 - 97.9]	63.2	[60.3 - 66.1]	93.7	[91.5 - 95.4]	0.08
'2590'	Corynebacterium silvaticum KL0182	90.5	[87.3 - 92.9]	40.8	[38.3 - 43.3]	80.3	[76.9 - 83.3]	1.15
'2590'	Corynebacterium pseudotuberculosis DSM 20689	85.8	[82.1 - 88.8]	27.5	[25.2 - 30.0]	67.1	[63.7 - 70.3]	1.11
'2590'	Corynebacterium pseudotuberculosis ATCC 19410	85.6	[82.0 - 88.7]	27.5	[25.2 - 30.0]	67	[63.6 - 70.2]	1.11
'2590'	Corynebacterium mustelae DSM 45274	12.9	[10.2 - 16.2]	25.3	[22.9 - 27.8]	13.3	[11.0 - 16.1]	0.72
'2590'	Corynebacterium vitaeruminis DSM 20294	13.2	[10.5 - 16.5]	24.6	[22.3 - 27.0]	13.6	[11.2 - 16.4]	12.23
'2590'	Corynebacterium pseudopelargi CCM 8832	13.2	[10.5 - 16.5]	24.4	[22.1 - 26.9]	13.6	[11.2 - 16.4]	4.61
'2590'	Corynebacterium humireducens DSM 45392	13	[10.3 - 16.3]	24.1	[21.8 - 26.6]	13.4	[11.0 - 16.1]	15.28
'2590'	Corynebacterium kutscheri DSM 20755	13.2	[10.5 - 16.5]	23.9	[21.6 - 26.4]	13.6	[11.2 - 16.4]	6.83
'2590'	Corynebacterium pelargi DSM 46737	13.3	[10.6 - 16.6]	23.6	[21.3 - 26.0]	13.7	[11.3 - 16.4]	4.88
'2590'	Corynebacterium resistens DSM 45100	12.9	[10.2 - 16.1]	23.6	[21.3 - 26.1]	13.2	[10.9 - 16.0]	3.8
'2590'	Corynebacterium phocae DSM 44612	12.9	[10.2 - 16.2]	23.1	[20.8 - 25.6]	13.3	[10.9 - 16.0]	5.52
'2590'	Corynebacterium diphtheriae NCTC 11397	14.2	[11.4 - 17.6]	23	[20.7 - 25.4]	14.5	[12.0 - 17.3]	0.23
'2590'	Corynebacterium rouxii FRC0190 T	14.4	[11.6 - 17.8]	22.7	[20.4 - 25.2]	14.7	[12.2 - 17.5]	0.07
'2590'	Corynebacterium diphtheriae subsp. lausannense CHUV2995	14.2	[11.4 - 17.6]	22.3	[20.1 - 24.8]	14.5	[12.0 - 17.3]	0.65
'2590'	Corynebacterium belfantii FRC0043	14.3	[11.4 - 17.6]	21.8	[19.6 - 24.3]	14.5	[12.1 - 17.3]	0.33
'4940'	Corynebacterium ulcerans NCTC 7910	98.9	[98.0 - 99.4]	89.1	[86.7 - 91.1]	98.8	[98.1 - 99.3]	0.03
'4940'	'BR-AD22'	95.5	[93.3 - 97.0]	88.3	[85.9 - 90.4]	96.3	[94.7 - 97.5]	0.06
'4940'	'210931'	98.4	[97.2 - 99.0]	87.6	[85.1 - 89.8]	98.3	[97.4 - 98.9]	0.04
'4940'	'131001'	98	[96.6 - 98.8]	87.3	[84.8 - 89.5]	98	[96.9 - 98.7]	0.03
'4940'	'210932'	98	[96.6 - 98.8]	87.3	[84.7 - 89.5]	98	[96.9 - 98.7]	0.03
'4940'	'05146'	99.1	[98.4 - 99.5]	86.8	[84.2 - 89.0]	98.8	[98.1 - 99.3]	0.04
'4940'	'131002'	98.5	[97.5 - 99.1]	62.9	[60.0 - 65.7]	95.4	[93.6 - 96.7]	0.03
'4940'	Corynebacterium silvaticum KL0182	92.6	[89.7 - 94.7]	41	[38.5 - 43.5]	82.3	[79.0 - 85.2]	1.1
'4940'	Corynebacterium pseudotuberculosis ATCC 19410	87.6	[84.1 - 90.5]	27.6	[25.2 - 30.0]	68.5	[65.0 - 71.7]	1.16
'4940'	Corynebacterium pseudotuberculosis DSM 20689	87.7	[84.1 - 90.5]	27.6	[25.2 - 30.0]	68.5	[65.1 - 71.7]	1.16
'4940'	Corynebacterium mustelae DSM 45274	13	[10.3 - 16.3]	25.1	[22.8 - 27.6]	13.3	[11.0 - 16.1]	0.77
'4940'	Corynebacterium pseudopelargi CCM 8832	13.2	[10.5 - 16.5]	24.8	[22.5 - 27.3]	13.6	[11.2 - 16.4]	4.56
'4940'	Corynebacterium vitaeruminis DSM 20294	13.2	[10.5 - 16.5]	24.8	[22.5 - 27.3]	13.6	[11.2 - 16.4]	12.18
'4940'	Corynebacterium pelargi DSM 46737	13.3	[10.5 - 16.6]	23.9	[21.6 - 26.4]	13.6	[11.3 - 16.4]	4.83
'4940'	Corynebacterium humireducens DSM 45392	13	[10.3 - 16.3]	23.7	[21.4 - 26.1]	13.4	[11.0 - 16.1]	15.23
'4940'	Corynebacterium kutscheri DSM 20755	13.2	[10.5 - 16.5]	23.5	[21.2 - 26.0]	13.6	[11.2 - 16.4]	6.88
'4940'	Corynebacterium phocae DSM 44612	12.9	[10.2 - 16.2]	23.3	[21.0 - 25.8]	13.3	[10.9 - 16.0]	5.47
'4940'	Corynebacterium diphtheriae NCTC 11397	14.2	[11.4 - 17.6]	22.9	[20.6 - 25.4]	14.5	[12.0 - 17.3]	0.18
'4940'	Corynebacterium resistens DSM 45100	12.9	[10.2 - 16.2]	22.7	[20.4 - 25.1]	13.3	[10.9 - 16.0]	3.75
'4940'	Corynebacterium rouxii FRC0190 T	14.3	[11.5 - 17.7]	22.6	[20.3 - 25.1]	14.5	[12.1 - 17.4]	0.11
'4940'	Corynebacterium diphtheriae subsp. lausannense CHUV2995	14.2	[11.4 - 17.6]	22.3	[20.0 - 24.8]	14.4	[12.0 - 17.3]	0.6
'4940'	Corynebacterium belfantii FRC0043	14.2	[11.4 - 17.6]	21.8	[19.5 - 24.2]	14.5	[12.0 - 17.3]	0.28
'809'	'4940'	98.7	[97.7 - 99.2]	89.8	[87.4 - 91.7]	98.7	[97.9 - 99.2]	0.04
'809'	'2590'	95.5	[93.3 - 97.0]	89.2	[86.8 - 91.2]	96.4	[94.9 - 97.5]	0.01
'809'	'210931'	97.4	[95.9 - 98.4]	88.6	[86.1 - 90.6]	97.7	[96.5 - 98.5]	0
'809'	Corynebacterium ulcerans NCTC 7910	98.3	[97.1 - 99.0]	88.5	[86.0 - 90.6]	98.3	[97.4 - 99.0]	0.01
'809'	'BR-AD22'	96.7	[95.0 - 97.9]	88.2	[85.7 - 90.3]	97.2	[95.9 - 98.1]	0.1
'809'	'05146'	97.9	[96.6 - 98.8]	87.9	[85.3 - 90.0]	98	[97.0 - 98.7]	0
'809'	'131001'	98.5	[97.4 - 99.1]	86.3	[83.6 - 88.5]	98.3	[97.3 - 98.9]	0.01
'809'	'210932'	98.5	[97.4 - 99.1]	86.2	[83.6 - 88.5]	98.3	[97.4 - 98.9]	0.01
'809'	'131002'	97.1	[95.5 - 98.2]	63.1	[60.2 - 65.9]	94	[91.9 - 95.6]	0.07
'809'	Corynebacterium silvaticum KL0182	90.7	[87.6 - 93.1]	41	[38.5 - 43.6]	80.7	[77.3 - 83.7]	1.14
'809'	Corynebacterium pseudotuberculosis DSM 20689	86.1	[82.5 - 89.1]	27.7	[25.4 - 30.2]	67.5	[64.1 - 70.8]	1.12
'809'	Corynebacterium pseudotuberculosis ATCC 19410	86.1	[82.5 - 89.1]	27.7	[25.4 - 30.2]	67.5	[64.1 - 70.7]	1.12
'809'	Corynebacterium mustelae DSM 45274	13	[10.3 - 16.3]	26.1	[23.7 - 28.6]	13.4	[11.0 - 16.2]	0.73
'809'	Corynebacterium vitaeruminis DSM 20294	13.2	[10.5 - 16.6]	25.8	[23.4 - 28.2]	13.6	[11.2 - 16.4]	12.22
'809'	Corynebacterium humireducens DSM 45392	13.1	[10.3 - 16.4]	25.1	[22.7 - 27.5]	13.4	[11.1 - 16.2]	15.27
'809'	Corynebacterium resistens DSM 45100	12.9	[10.2 - 16.2]	25	[22.7 - 27.5]	13.3	[10.9 - 16.1]	3.79
'809'	Corynebacterium pseudopelargi CCM 8832	13.3	[10.6 - 16.7]	24.8	[22.5 - 27.3]	13.7	[11.3 - 16.5]	4.6
'809'	Corynebacterium phocae DSM 44612	12.9	[10.2 - 16.2]	24.7	[22.4 - 27.2]	13.3	[11.0 - 16.1]	5.51
'809'	Corynebacterium kutscheri DSM 20755	13.3	[10.6 - 16.7]	24.3	[22.0 - 26.8]	13.7	[11.3 - 16.5]	6.84
'809'	Corynebacterium pelargi DSM 46737	13.4	[10.6 - 16.7]	24	[21.7 - 26.5]	13.7	[11.4 - 16.5]	4.87
'809'	Corynebacterium diphtheriae NCTC 11397	14.3	[11.4 - 17.6]	23.3	[21.0 - 25.8]	14.5	[12.1 - 17.4]	0.22
'809'	Corynebacterium diphtheriae subsp. lausannense CHUV2995	14.2	[11.3 - 17.5]	23	[20.7 - 25.5]	14.4	[12.0 - 17.3]	0.64
'809'	Corynebacterium rouxii FRC0190 T	14.6	[11.7 - 18.0]	22.8	[20.5 - 25.2]	14.8	[12.4 - 17.7]	0.07
'809'	Corynebacterium belfantii FRC0043	14.2	[11.4 - 17.6]	22.7	[20.4 - 25.1]	14.5	[12.0 - 17.3]	0.32
'BR-AD22'	Corynebacterium ulcerans NCTC 7910	94.8	[92.5 - 96.5]	88.2	[85.7 - 90.3]	95.8	[94.1 - 97.1]	0.09
'BR-AD22'	Corynebacterium silvaticum KL0182	87.9	[84.4 - 90.7]	40.9	[38.4 - 43.5]	78.2	[74.7 - 81.3]	1.05
'BR-AD22'	Corynebacterium pseudotuberculosis ATCC 19410	82.9	[79.1 - 86.2]	27.8	[25.4 - 30.3]	65.2	[61.9 - 68.5]	1.22
'BR-AD22'	Corynebacterium pseudotuberculosis DSM 20689	82.9	[79.1 - 86.2]	27.8	[25.4 - 30.3]	65.3	[61.9 - 68.5]	1.21
'BR-AD22'	Corynebacterium mustelae DSM 45274	13	[10.3 - 16.3]	26.1	[23.8 - 28.6]	13.4	[11.0 - 16.1]	0.83
'BR-AD22'	Corynebacterium vitaeruminis DSM 20294	13.2	[10.5 - 16.5]	26	[23.6 - 28.4]	13.6	[11.2 - 16.4]	12.13
'BR-AD22'	Corynebacterium pelargi DSM 46737	13.2	[10.5 - 16.6]	25.5	[23.2 - 28.0]	13.6	[11.2 - 16.4]	4.77
'BR-AD22'	Corynebacterium pseudopelargi CCM 8832	13.2	[10.5 - 16.6]	25.4	[23.1 - 27.9]	13.6	[11.2 - 16.4]	4.51
'BR-AD22'	Corynebacterium resistens DSM 45100	12.9	[10.2 - 16.2]	25.4	[23.0 - 27.8]	13.3	[10.9 - 16.1]	3.69
'BR-AD22'	Corynebacterium humireducens DSM 45392	13	[10.3 - 16.3]	24.9	[22.6 - 27.4]	13.4	[11.1 - 16.2]	15.17
'BR-AD22'	Corynebacterium kutscheri DSM 20755	13.3	[10.6 - 16.6]	24.7	[22.3 - 27.1]	13.7	[11.3 - 16.4]	6.94
'BR-AD22'	Corynebacterium phocae DSM 44612	12.9	[10.2 - 16.2]	24.3	[22.0 - 26.8]	13.3	[11.0 - 16.1]	5.41
'BR-AD22'	Corynebacterium diphtheriae NCTC 11397	14.2	[11.4 - 17.6]	23.6	[21.3 - 26.1]	14.5	[12.1 - 17.3]	0.12
'BR-AD22'	Corynebacterium rouxii FRC0190 T	14.7	[11.8 - 18.1]	23.1	[20.8 - 25.6]	14.9	[12.4 - 17.8]	0.17
'BR-AD22'	Corynebacterium diphtheriae subsp. lausannense CHUV2995	14.3	[11.4 - 17.7]	23	[20.7 - 25.4]	14.5	[12.1 - 17.4]	0.54
'BR-AD22'	Corynebacterium belfantii FRC0043	14.3	[11.5 - 17.7]	22.6	[20.3 - 25.0]	14.6	[12.1 - 17.4]	0.23

## Sheet: Cul_public_p2
Type Strain Genome Server
Query strain	Subject strain	dDDH (d0, in %)	C.I. (d0, in %)	dDDH (d4, in %)	C.I. (d4, in %)	dDDH (d6, in %)	C.I. (d6, in %)	G+C content difference (in %)			Potencial new species
'BR-AD2649'	'NCTC7908'	95.2	[92.9 - 96.8]	86.6	[84.0 - 88.9]	95.9	[94.2 - 97.2]	0.04
'BR-AD2649'	'NCTC8639'	95.2	[93.0 - 96.8]	86.6	[83.9 - 88.8]	95.9	[94.2 - 97.2]	0.04
'BR-AD2649'	'NCTC7910'	95.2	[93.0 - 96.8]	86.6	[84.0 - 88.8]	95.9	[94.2 - 97.2]	0.04
'BR-AD2649'	Corynebacterium ulcerans NCTC 7910	95.2	[93.0 - 96.8]	86.6	[84.0 - 88.8]	95.9	[94.2 - 97.2]	0.04
'BR-AD2649'	'FRC58'	94.4	[91.9 - 96.1]	85.4	[82.7 - 87.7]	95.2	[93.3 - 96.6]	0.03
'BR-AD2649'	'MRi49'	93.2	[90.5 - 95.2]	85.4	[82.7 - 87.7]	94.3	[92.3 - 95.9]	0.07
'BR-AD2649'	'KZN-2016-48390'	92.7	[89.9 - 94.8]	85.1	[82.4 - 87.5]	93.9	[91.8 - 95.5]	0.12
'BR-AD2649'	'FH2016-1'	94.6	[92.1 - 96.3]	85	[82.3 - 87.4]	95.3	[93.4 - 96.6]	0.09
'BR-AD2649'	'NCTC12077'	94.2	[91.7 - 96.0]	65.7	[62.7 - 68.5]	91.9	[89.4 - 93.9]	0.12
'BR-AD2649'	'FRC11'	96	[93.9 - 97.3]	65.6	[62.7 - 68.4]	93.4	[91.2 - 95.1]	0.08
'BR-AD2649'	'NCTC8666'	93.7	[91.1 - 95.6]	65.5	[62.6 - 68.3]	91.4	[88.9 - 93.5]	0.11
'BR-AD2649'	'LSPQ-04227'	95.2	[92.9 - 96.8]	62.5	[59.6 - 65.3]	92.1	[89.6 - 94.0]	0.12
'BR-AD2649'	'LSPQ-04228'	95	[92.7 - 96.6]	62.4	[59.5 - 65.2]	91.9	[89.4 - 93.8]	0.13
'BR-AD2649'	'PO1005'	87.7	[84.2 - 90.5]	41.2	[38.7 - 43.7]	78.2	[74.7 - 81.3]	1.13
'BR-AD2649'	Corynebacterium silvaticum KL0182	87.7	[84.2 - 90.5]	41.1	[38.6 - 43.7]	78.1	[74.7 - 81.2]	1.18
'BR-AD2649'	'W25'	87.8	[84.3 - 90.6]	41.1	[38.6 - 43.7]	78.2	[74.8 - 81.3]	1.17
'BR-AD2649'	Corynebacterium pseudotuberculosis DSM 20689	84.5	[80.7 - 87.6]	27.5	[25.1 - 30.0]	66.1	[62.7 - 69.3]	1.08
'BR-AD2649'	Corynebacterium pseudotuberculosis ATCC 19410	84.5	[80.7 - 87.6]	27.5	[25.1 - 30.0]	66.1	[62.7 - 69.3]	1.09
'BR-AD2649'	Corynebacterium mustelae DSM 45274	13	[10.3 - 16.3]	25	[22.6 - 27.4]	13.3	[11.0 - 16.1]	0.7
'BR-AD2649'	Corynebacterium vitaeruminis DSM 20294	13.2	[10.5 - 16.5]	24.9	[22.6 - 27.4]	13.6	[11.2 - 16.4]	12.26
'BR-AD2649'	Corynebacterium pelargi DSM 46737	13.2	[10.5 - 16.6]	24.4	[22.1 - 26.8]	13.6	[11.2 - 16.4]	4.9
'BR-AD2649'	Corynebacterium pseudopelargi CCM 8832	13.2	[10.5 - 16.6]	24.3	[22.0 - 26.7]	13.6	[11.2 - 16.4]	4.64
'BR-AD2649'	Corynebacterium renale DSM 20688	13	[10.3 - 16.3]	24.1	[21.8 - 26.6]	13.3	[11.0 - 16.1]	5.87
'BR-AD2649'	Corynebacterium resistens DSM 45100	12.9	[10.2 - 16.1]	23.6	[21.3 - 26.1]	13.2	[10.9 - 16.0]	3.82
'BR-AD2649'	Corynebacterium diphtheriae NCTC 11397	14.2	[11.3 - 17.5]	23.1	[20.8 - 25.6]	14.4	[12.0 - 17.3]	0.26
'BR-AD2649'	Corynebacterium kutscheri DSM 20755	13.3	[10.6 - 16.6]	23.1	[20.8 - 25.6]	13.6	[11.3 - 16.4]	6.81
'BR-AD2649'	Corynebacterium phocae DSM 44612	12.9	[10.2 - 16.2]	23	[20.8 - 25.5]	13.3	[10.9 - 16.0]	5.54
'BR-AD2649'	Corynebacterium rouxii FRC0190 T	14.5	[11.6 - 17.9]	22.8	[20.5 - 25.3]	14.7	[12.3 - 17.6]	0.04
'BR-AD2649'	Corynebacterium diphtheriae subsp. lausannense CHUV2995	14.2	[11.4 - 17.6]	22.3	[20.0 - 24.7]	14.5	[12.0 - 17.3]	0.67
'BR-AD2649'	Corynebacterium belfantii FRC0043	14.2	[11.4 - 17.6]	22	[19.7 - 24.4]	14.5	[12.0 - 17.3]	0.36
'FH2016-1'	'KZN-2016-48390'	99.5	[99.0 - 99.7]	98.3	[97.5 - 98.8]	99.7	[99.4 - 99.8]	0.03
'FH2016-1'	'MRi49'	96.5	[94.6 - 97.7]	97.6	[96.6 - 98.3]	98	[96.9 - 98.7]	0.16
'FH2016-1'	'FRC58'	95.8	[93.7 - 97.2]	90.1	[87.8 - 92.0]	96.7	[95.2 - 97.8]	0.06
'FH2016-1'	'NCTC7908'	95.1	[92.8 - 96.7]	88.1	[85.6 - 90.2]	96	[94.4 - 97.2]	0.05
'FH2016-1'	'NCTC8639'	95.1	[92.8 - 96.7]	88.1	[85.6 - 90.2]	96	[94.4 - 97.2]	0.05
'FH2016-1'	'NCTC7910'	95.1	[92.8 - 96.7]	88.1	[85.6 - 90.2]	96	[94.4 - 97.2]	0.05
'FH2016-1'	Corynebacterium ulcerans NCTC 7910	95.1	[92.8 - 96.7]	88.1	[85.6 - 90.2]	96	[94.4 - 97.2]	0.05
'FH2016-1'	'NCTC12077'	96.8	[95.0 - 97.9]	66.6	[63.6 - 69.4]	94.4	[92.3 - 95.9]	0.03
'FH2016-1'	'FRC11'	95.6	[93.4 - 97.0]	66.5	[63.5 - 69.3]	93.3	[91.0 - 95.0]	0.01
'FH2016-1'	'NCTC8666'	94.1	[91.6 - 95.9]	65.9	[63.0 - 68.8]	91.9	[89.4 - 93.8]	0.02
'FH2016-1'	'LSPQ-04227'	95.6	[93.4 - 97.0]	63	[60.1 - 65.8]	92.5	[90.2 - 94.4]	0.03
'FH2016-1'	'LSPQ-04228'	95.3	[93.1 - 96.8]	63	[60.1 - 65.8]	92.3	[89.9 - 94.2]	0.03
'FH2016-1'	'PO1005'	89.1	[85.7 - 91.7]	41.1	[38.6 - 43.6]	79.3	[75.9 - 82.3]	1.04
'FH2016-1'	'W25'	89.2	[85.8 - 91.8]	41	[38.5 - 43.5]	79.3	[75.9 - 82.3]	1.08
'FH2016-1'	Corynebacterium silvaticum KL0182	89.1	[85.7 - 91.7]	40.9	[38.5 - 43.5]	79.2	[75.8 - 82.3]	1.09
'FH2016-1'	Corynebacterium pseudotuberculosis ATCC 19410	83.2	[79.4 - 86.4]	27.8	[25.4 - 30.3]	65.5	[62.1 - 68.7]	1.18
'FH2016-1'	Corynebacterium pseudotuberculosis DSM 20689	83.2	[79.4 - 86.4]	27.8	[25.4 - 30.3]	65.5	[62.1 - 68.7]	1.17
'FH2016-1'	Corynebacterium mustelae DSM 45274	13	[10.3 - 16.3]	26.1	[23.8 - 28.6]	13.4	[11.0 - 16.2]	0.79
'FH2016-1'	Corynebacterium vitaeruminis DSM 20294	13.3	[10.5 - 16.6]	25.8	[23.5 - 28.3]	13.6	[11.2 - 16.4]	12.17
'FH2016-1'	Corynebacterium pseudopelargi CCM 8832	13.3	[10.5 - 16.6]	25.7	[23.4 - 28.2]	13.6	[11.3 - 16.4]	4.55
'FH2016-1'	Corynebacterium pelargi DSM 46737	13.3	[10.5 - 16.6]	25.4	[23.0 - 27.8]	13.6	[11.3 - 16.4]	4.81
'FH2016-1'	Corynebacterium resistens DSM 45100	12.9	[10.2 - 16.2]	24.8	[22.4 - 27.2]	13.3	[11.0 - 16.1]	3.73
'FH2016-1'	Corynebacterium renale DSM 20688	13.1	[10.3 - 16.3]	24.7	[22.4 - 27.2]	13.4	[11.1 - 16.2]	5.78
'FH2016-1'	Corynebacterium kutscheri DSM 20755	13.3	[10.6 - 16.6]	24.5	[22.2 - 27.0]	13.7	[11.3 - 16.5]	6.9
'FH2016-1'	Corynebacterium phocae DSM 44612	12.9	[10.2 - 16.2]	24.1	[21.8 - 26.6]	13.3	[11.0 - 16.1]	5.45
'FH2016-1'	Corynebacterium diphtheriae NCTC 11397	14.3	[11.4 - 17.7]	23.5	[21.2 - 26.0]	14.5	[12.1 - 17.4]	0.16
'FH2016-1'	Corynebacterium rouxii FRC0190 T	14.7	[11.8 - 18.1]	23.3	[21.0 - 25.8]	14.9	[12.5 - 17.8]	0.13
'FH2016-1'	Corynebacterium diphtheriae subsp. lausannense CHUV2995	14.4	[11.6 - 17.8]	23.1	[20.8 - 25.5]	14.6	[12.2 - 17.5]	0.58
'FH2016-1'	Corynebacterium belfantii FRC0043	14.4	[11.6 - 17.8]	22.7	[20.4 - 25.2]	14.7	[12.2 - 17.5]	0.27
'FRC11'	'NCTC8666'	98.9	[98.1 - 99.4]	99.6	[99.3 - 99.8]	99.5	[99.1 - 99.7]	0.03
'FRC11'	'NCTC12077'	97.6	[96.1 - 98.5]	99	[98.5 - 99.4]	98.7	[97.9 - 99.2]	0.04
'FRC11'	'LSPQ-04227'	98.9	[98.1 - 99.4]	80.3	[77.4 - 83.0]	98.1	[97.1 - 98.8]	0.05
'FRC11'	'LSPQ-04228'	98.8	[97.9 - 99.3]	80.2	[77.3 - 82.8]	98	[96.9 - 98.7]	0.05
'FRC11'	'NCTC7910'	98.5	[97.4 - 99.1]	67.2	[64.2 - 70.0]	96.1	[94.4 - 97.3]	0.04
'FRC11'	'NCTC8639'	98.5	[97.4 - 99.1]	67.2	[64.2 - 70.0]	96.1	[94.4 - 97.3]	0.04
'FRC11'	'NCTC7908'	98.4	[97.3 - 99.1]	67.2	[64.2 - 70.0]	96.1	[94.4 - 97.3]	0.04
'FRC11'	Corynebacterium ulcerans NCTC 7910	98.5	[97.4 - 99.1]	67.2	[64.2 - 70.0]	96.1	[94.4 - 97.3]	0.04
'FRC11'	'FRC58'	96.6	[94.7 - 97.8]	67	[64.1 - 69.9]	94.3	[92.2 - 95.8]	0.05
'FRC11'	'MRi49'	96.6	[94.8 - 97.8]	66.5	[63.6 - 69.4]	94.2	[92.1 - 95.8]	0.15
'FRC11'	'KZN-2016-48390'	96.2	[94.2 - 97.5]	66.2	[63.3 - 69.1]	93.8	[91.6 - 95.4]	0.04
'FRC11'	'PO1005'	91.3	[88.3 - 93.6]	41.5	[39.0 - 44.0]	81.4	[78.1 - 84.4]	1.05
'FRC11'	Corynebacterium silvaticum KL0182	91.3	[88.2 - 93.6]	41.3	[38.8 - 43.9]	81.3	[78.0 - 84.3]	1.1
'FRC11'	'W25'	91.4	[88.4 - 93.7]	41.3	[38.8 - 43.9]	81.4	[78.1 - 84.4]	1.09
'FRC11'	Corynebacterium pseudotuberculosis ATCC 19410	88.7	[85.3 - 91.4]	27.8	[25.4 - 30.3]	69.5	[66.0 - 72.7]	1.17
'FRC11'	Corynebacterium pseudotuberculosis DSM 20689	88.7	[85.3 - 91.4]	27.8	[25.4 - 30.3]	69.5	[66.0 - 72.7]	1.16
'FRC11'	Corynebacterium mustelae DSM 45274	13	[10.3 - 16.3]	26.3	[23.9 - 28.7]	13.4	[11.0 - 16.2]	0.78
'FRC11'	Corynebacterium vitaeruminis DSM 20294	13.3	[10.6 - 16.6]	25.5	[23.2 - 28.0]	13.7	[11.3 - 16.5]	12.18
'FRC11'	Corynebacterium pseudopelargi CCM 8832	13.3	[10.6 - 16.6]	25.1	[22.8 - 27.6]	13.7	[11.3 - 16.5]	4.56
'FRC11'	Corynebacterium kutscheri DSM 20755	13.3	[10.5 - 16.6]	25.1	[22.8 - 27.6]	13.6	[11.3 - 16.4]	6.89
'FRC11'	Corynebacterium renale DSM 20688	13	[10.3 - 16.3]	24.4	[22.1 - 26.9]	13.4	[11.1 - 16.2]	5.79
'FRC11'	Corynebacterium resistens DSM 45100	12.9	[10.2 - 16.2]	24.4	[22.1 - 26.9]	13.3	[11.0 - 16.1]	3.74
'FRC11'	Corynebacterium phocae DSM 44612	13	[10.3 - 16.3]	24	[21.7 - 26.5]	13.3	[11.0 - 16.1]	5.46
'FRC11'	Corynebacterium pelargi DSM 46737	13.4	[10.7 - 16.8]	24	[21.6 - 26.4]	13.8	[11.4 - 16.6]	4.82
'FRC11'	Corynebacterium diphtheriae NCTC 11397	14.2	[11.4 - 17.6]	23.4	[21.1 - 25.9]	14.5	[12.1 - 17.3]	0.18
'FRC11'	Corynebacterium rouxii FRC0190 T	14.3	[11.5 - 17.7]	23.1	[20.8 - 25.6]	14.6	[12.2 - 17.5]	0.12
'FRC11'	Corynebacterium diphtheriae subsp. lausannense CHUV2995	14.2	[11.4 - 17.6]	22.7	[20.4 - 25.1]	14.5	[12.1 - 17.3]	0.59
'FRC11'	Corynebacterium belfantii FRC0043	14.3	[11.4 - 17.6]	22.3	[20.0 - 24.8]	14.5	[12.1 - 17.4]	0.28
'FRC58'	'KZN-2016-48390'	96.3	[94.4 - 97.6]	90.1	[87.8 - 92.0]	97.1	[95.8 - 98.1]	0.09
'FRC58'	'MRi49'	97.7	[96.3 - 98.6]	89.3	[86.9 - 91.3]	98	[96.9 - 98.7]	0.1
'FRC58'	'NCTC7910'	96.6	[94.8 - 97.8]	88.6	[86.1 - 90.7]	97.2	[95.8 - 98.1]	0.01
'FRC58'	'NCTC7908'	96.6	[94.8 - 97.8]	88.6	[86.1 - 90.7]	97.2	[95.8 - 98.1]	0.01
'FRC58'	Corynebacterium ulcerans NCTC 7910	96.6	[94.8 - 97.8]	88.6	[86.1 - 90.7]	97.2	[95.8 - 98.1]	0.01
'FRC58'	'NCTC8639'	96.6	[94.7 - 97.8]	88.6	[86.2 - 90.7]	97.2	[95.8 - 98.1]	0.01
'FRC58'	'NCTC12077'	94.6	[92.2 - 96.3]	67.2	[64.2 - 70.0]	92.6	[90.2 - 94.4]	0.08
'FRC58'	'NCTC8666'	96	[93.9 - 97.3]	66.6	[63.6 - 69.4]	93.6	[91.4 - 95.3]	0.08
'FRC58'	'LSPQ-04228'	96.8	[95.1 - 98.0]	63.1	[60.2 - 65.9]	93.8	[91.6 - 95.4]	0.09
'FRC58'	'LSPQ-04227'	97.1	[95.4 - 98.2]	63.1	[60.2 - 65.9]	94	[91.8 - 95.6]	0.09
'FRC58'	'PO1005'	90.2	[86.9 - 92.7]	41.1	[38.6 - 43.6]	80.2	[76.8 - 83.2]	1.1
'FRC58'	'W25'	90.1	[86.9 - 92.6]	40.9	[38.5 - 43.5]	80.1	[76.7 - 83.1]	1.13
'FRC58'	Corynebacterium silvaticum KL0182	90	[86.8 - 92.5]	40.9	[38.5 - 43.5]	80	[76.6 - 83.0]	1.15
'FRC58'	Corynebacterium pseudotuberculosis ATCC 19410	85.5	[81.8 - 88.5]	27.8	[25.4 - 30.3]	67.1	[63.7 - 70.3]	1.12
'FRC58'	Corynebacterium pseudotuberculosis DSM 20689	85.5	[81.8 - 88.5]	27.8	[25.4 - 30.3]	67.1	[63.7 - 70.3]	1.12
'FRC58'	Corynebacterium mustelae DSM 45274	13	[10.3 - 16.3]	26.1	[23.7 - 28.6]	13.4	[11.0 - 16.2]	0.73
'FRC58'	Corynebacterium vitaeruminis DSM 20294	13.3	[10.5 - 16.6]	25.4	[23.1 - 27.9]	13.7	[11.3 - 16.4]	12.22
'FRC58'	Corynebacterium resistens DSM 45100	12.9	[10.2 - 16.2]	25.3	[23.0 - 27.8]	13.3	[10.9 - 16.1]	3.79
'FRC58'	Corynebacterium pelargi DSM 46737	13.3	[10.6 - 16.6]	25.2	[22.9 - 27.7]	13.7	[11.3 - 16.5]	4.87
'FRC58'	Corynebacterium kutscheri DSM 20755	13.2	[10.5 - 16.5]	25	[22.7 - 27.5]	13.6	[11.2 - 16.4]	6.84
'FRC58'	Corynebacterium pseudopelargi CCM 8832	13.3	[10.6 - 16.6]	25	[22.7 - 27.5]	13.7	[11.3 - 16.5]	4.6
'FRC58'	Corynebacterium renale DSM 20688	13	[10.3 - 16.3]	24.7	[22.4 - 27.2]	13.4	[11.1 - 16.2]	5.83
'FRC58'	Corynebacterium phocae DSM 44612	12.9	[10.2 - 16.2]	24	[21.7 - 26.5]	13.3	[11.0 - 16.1]	5.51
'FRC58'	Corynebacterium diphtheriae NCTC 11397	14.3	[11.5 - 17.7]	23.4	[21.1 - 25.9]	14.6	[12.2 - 17.5]	0.22
'FRC58'	Corynebacterium diphtheriae subsp. lausannense CHUV2995	14.2	[11.4 - 17.6]	23.4	[21.1 - 25.8]	14.5	[12.1 - 17.3]	0.64
'FRC58'	Corynebacterium rouxii FRC0190 T	14.6	[11.7 - 18.0]	23.2	[20.9 - 25.6]	14.8	[12.3 - 17.7]	0.07
'FRC58'	Corynebacterium belfantii FRC0043	14.3	[11.5 - 17.7]	22.8	[20.5 - 25.2]	14.5	[12.1 - 17.4]	0.32
'KZN-2016-48390'	'MRi49'	97.5	[96.0 - 98.4]	98.4	[97.7 - 98.9]	98.6	[97.8 - 99.1]	0.19
'KZN-2016-48390'	'NCTC8639'	95.7	[93.6 - 97.1]	88.2	[85.7 - 90.3]	96.5	[94.9 - 97.6]	0.08
'KZN-2016-48390'	'NCTC7908'	95.7	[93.6 - 97.1]	88.1	[85.6 - 90.2]	96.5	[94.9 - 97.6]	0.08
'KZN-2016-48390'	'NCTC7910'	95.7	[93.6 - 97.1]	88.1	[85.6 - 90.2]	96.5	[94.9 - 97.6]	0.08
'KZN-2016-48390'	Corynebacterium ulcerans NCTC 7910	95.7	[93.6 - 97.1]	88.1	[85.6 - 90.2]	96.5	[94.9 - 97.6]	0.08
'KZN-2016-48390'	'NCTC12077'	95.3	[93.1 - 96.8]	66.3	[63.4 - 69.2]	93	[90.7 - 94.8]	0
'KZN-2016-48390'	'NCTC8666'	94.7	[92.3 - 96.4]	65.8	[62.8 - 68.6]	92.3	[89.9 - 94.2]	0.01
'KZN-2016-48390'	'LSPQ-04228'	95.9	[93.9 - 97.3]	63	[60.1 - 65.8]	92.9	[90.5 - 94.7]	0.01
'KZN-2016-48390'	'LSPQ-04227'	96.2	[94.2 - 97.5]	63	[60.1 - 65.8]	93.1	[90.8 - 94.9]	0.01
'KZN-2016-48390'	'PO1005'	89.7	[86.4 - 92.2]	41	[38.5 - 43.5]	79.7	[76.3 - 82.8]	1.01
'KZN-2016-48390'	Corynebacterium silvaticum KL0182	89.7	[86.4 - 92.3]	40.9	[38.4 - 43.5]	79.7	[76.3 - 82.7]	1.06
'KZN-2016-48390'	'W25'	89.8	[86.5 - 92.3]	40.9	[38.4 - 43.5]	79.8	[76.4 - 82.8]	1.05
'KZN-2016-48390'	Corynebacterium pseudotuberculosis DSM 20689	83.9	[80.1 - 87.1]	27.6	[25.3 - 30.1]	65.8	[62.4 - 69.0]	1.2
'KZN-2016-48390'	Corynebacterium pseudotuberculosis ATCC 19410	83.9	[80.1 - 87.1]	27.6	[25.2 - 30.1]	65.8	[62.4 - 69.0]	1.21
'KZN-2016-48390'	Corynebacterium mustelae DSM 45274	12.9	[10.2 - 16.2]	25.2	[22.9 - 27.7]	13.3	[11.0 - 16.1]	0.82
'KZN-2016-48390'	Corynebacterium pseudopelargi CCM 8832	13.2	[10.5 - 16.5]	24.9	[22.6 - 27.4]	13.6	[11.2 - 16.4]	4.52
'KZN-2016-48390'	Corynebacterium vitaeruminis DSM 20294	13.2	[10.5 - 16.5]	24.7	[22.3 - 27.1]	13.6	[11.2 - 16.4]	12.14
'KZN-2016-48390'	Corynebacterium pelargi DSM 46737	13.2	[10.5 - 16.5]	24.5	[22.2 - 27.0]	13.6	[11.2 - 16.4]	4.78
'KZN-2016-48390'	Corynebacterium kutscheri DSM 20755	13.2	[10.5 - 16.5]	23.8	[21.5 - 26.2]	13.6	[11.2 - 16.4]	6.93
'KZN-2016-48390'	Corynebacterium renale DSM 20688	13	[10.3 - 16.3]	23.8	[21.5 - 26.2]	13.4	[11.0 - 16.1]	5.75
'KZN-2016-48390'	Corynebacterium resistens DSM 45100	12.9	[10.2 - 16.2]	23.6	[21.3 - 26.0]	13.3	[10.9 - 16.0]	3.7
'KZN-2016-48390'	Corynebacterium diphtheriae NCTC 11397	14.3	[11.4 - 17.6]	23.3	[21.0 - 25.8]	14.5	[12.1 - 17.4]	0.14
'KZN-2016-48390'	Corynebacterium rouxii FRC0190 T	14.5	[11.7 - 17.9]	23.1	[20.8 - 25.5]	14.8	[12.3 - 17.6]	0.16
'KZN-2016-48390'	Corynebacterium phocae DSM 44612	12.9	[10.2 - 16.2]	22.9	[20.7 - 25.4]	13.3	[10.9 - 16.0]	5.42
'KZN-2016-48390'	Corynebacterium diphtheriae subsp. lausannense CHUV2995	14.3	[11.5 - 17.7]	22.8	[20.6 - 25.3]	14.6	[12.2 - 17.5]	0.55
'KZN-2016-48390'	Corynebacterium belfantii FRC0043	14.4	[11.5 - 17.8]	22.5	[20.2 - 25.0]	14.6	[12.2 - 17.5]	0.24
'LSPQ-04227'	'LSPQ-04228'	99.9	[99.8 - 100.0]	99.8	[99.7 - 99.9]	100	[99.9 - 100.0]	0
'LSPQ-04227'	'NCTC8666'	96.9	[95.2 - 98.1]	80.4	[77.5 - 83.0]	96.5	[95.0 - 97.6]	0.01
'LSPQ-04227'	'NCTC12077'	94.8	[92.5 - 96.5]	80.4	[77.4 - 83.0]	94.9	[92.9 - 96.3]	0.01
'LSPQ-04227'	'NCTC8639'	98.5	[97.4 - 99.1]	63.7	[60.7 - 66.5]	95.5	[93.7 - 96.8]	0.08
'LSPQ-04227'	'NCTC7908'	98.5	[97.4 - 99.1]	63.7	[60.7 - 66.5]	95.5	[93.7 - 96.8]	0.08
'LSPQ-04227'	Corynebacterium ulcerans NCTC 7910	98.5	[97.4 - 99.1]	63.6	[60.7 - 66.5]	95.5	[93.7 - 96.8]	0.08
'LSPQ-04227'	'NCTC7910'	98.5	[97.4 - 99.1]	63.6	[60.7 - 66.5]	95.5	[93.7 - 96.8]	0.08
'LSPQ-04227'	'MRi49'	96.9	[95.2 - 98.0]	63	[60.1 - 65.8]	93.8	[91.6 - 95.4]	0.19
'LSPQ-04227'	'PO1005'	92.2	[89.3 - 94.4]	41.6	[39.1 - 44.1]	82.3	[78.9 - 85.2]	1.01
'LSPQ-04227'	'W25'	92.3	[89.4 - 94.5]	41.5	[39.0 - 44.0]	82.3	[79.0 - 85.2]	1.04
'LSPQ-04227'	Corynebacterium silvaticum KL0182	92.2	[89.3 - 94.4]	41.5	[39.0 - 44.0]	82.2	[78.9 - 85.1]	1.05
'LSPQ-04227'	Corynebacterium pseudotuberculosis DSM 20689	88.7	[85.3 - 91.4]	27.6	[25.2 - 30.0]	69.3	[65.8 - 72.5]	1.21
'LSPQ-04227'	Corynebacterium pseudotuberculosis ATCC 19410	88.7	[85.3 - 91.4]	27.6	[25.2 - 30.0]	69.3	[65.8 - 72.5]	1.21
'LSPQ-04227'	Corynebacterium mustelae DSM 45274	13	[10.2 - 16.2]	25.2	[22.9 - 27.7]	13.3	[11.0 - 16.1]	0.82
'LSPQ-04227'	Corynebacterium vitaeruminis DSM 20294	13.2	[10.5 - 16.6]	24.4	[22.1 - 26.9]	13.6	[11.2 - 16.4]	12.13
'LSPQ-04227'	Corynebacterium pseudopelargi CCM 8832	13.3	[10.5 - 16.6]	24	[21.7 - 26.5]	13.6	[11.2 - 16.4]	4.51
'LSPQ-04227'	Corynebacterium resistens DSM 45100	12.9	[10.2 - 16.1]	24	[21.7 - 26.4]	13.2	[10.9 - 16.0]	3.7
'LSPQ-04227'	Corynebacterium pelargi DSM 46737	13.3	[10.6 - 16.6]	23.9	[21.6 - 26.3]	13.7	[11.3 - 16.4]	4.78
'LSPQ-04227'	Corynebacterium kutscheri DSM 20755	13.2	[10.5 - 16.5]	23.7	[21.4 - 26.1]	13.6	[11.2 - 16.4]	6.93
'LSPQ-04227'	Corynebacterium diphtheriae NCTC 11397	14.2	[11.4 - 17.6]	23.2	[20.9 - 25.7]	14.5	[12.0 - 17.3]	0.13
'LSPQ-04227'	Corynebacterium renale DSM 20688	13	[10.3 - 16.3]	23.2	[20.9 - 25.7]	13.4	[11.0 - 16.1]	5.74
'LSPQ-04227'	Corynebacterium phocae DSM 44612	12.9	[10.2 - 16.2]	23	[20.7 - 25.4]	13.3	[10.9 - 16.1]	5.42
'LSPQ-04227'	Corynebacterium diphtheriae subsp. lausannense CHUV2995	14.1	[11.3 - 17.5]	22.7	[20.4 - 25.1]	14.4	[12.0 - 17.3]	0.55
'LSPQ-04227'	Corynebacterium rouxii FRC0190 T	14.4	[11.5 - 17.8]	22.5	[20.2 - 24.9]	14.6	[12.2 - 17.5]	0.17
'LSPQ-04227'	Corynebacterium belfantii FRC0043	14.2	[11.3 - 17.5]	22.3	[20.0 - 24.7]	14.4	[12.0 - 17.3]	0.23
'LSPQ-04228'	'NCTC12077'	94.6	[92.3 - 96.3]	80.2	[77.3 - 82.9]	94.7	[92.7 - 96.2]	0.01
'LSPQ-04228'	'NCTC8666'	96.8	[95.0 - 97.9]	80.2	[77.3 - 82.8]	96.4	[94.8 - 97.5]	0.01
'LSPQ-04228'	'NCTC7908'	98.3	[97.2 - 99.0]	63.7	[60.7 - 66.5]	95.3	[93.5 - 96.7]	0.08
'LSPQ-04228'	'NCTC7910'	98.3	[97.2 - 99.0]	63.6	[60.7 - 66.4]	95.3	[93.5 - 96.7]	0.08
'LSPQ-04228'	Corynebacterium ulcerans NCTC 7910	98.3	[97.2 - 99.0]	63.6	[60.7 - 66.4]	95.3	[93.5 - 96.7]	0.08
'LSPQ-04228'	'NCTC8639'	98.3	[97.2 - 99.0]	63.6	[60.7 - 66.5]	95.3	[93.5 - 96.7]	0.08
'LSPQ-04228'	'MRi49'	96.7	[94.9 - 97.9]	63	[60.1 - 65.8]	93.6	[91.4 - 95.3]	0.19
'LSPQ-04228'	'W25'	92.1	[89.1 - 94.3]	41.5	[39.0 - 44.0]	82.1	[78.8 - 85.0]	1.04
'LSPQ-04228'	'PO1005'	92	[89.0 - 94.2]	41.5	[39.0 - 44.1]	82	[78.7 - 84.9]	1.01
'LSPQ-04228'	Corynebacterium silvaticum KL0182	91.9	[89.0 - 94.1]	41.5	[39.0 - 44.0]	82	[78.6 - 84.9]	1.05
'LSPQ-04228'	Corynebacterium pseudotuberculosis ATCC 19410	88.6	[85.1 - 91.3]	27.6	[25.2 - 30.1]	69.2	[65.7 - 72.4]	1.21
'LSPQ-04228'	Corynebacterium pseudotuberculosis DSM 20689	88.6	[85.2 - 91.3]	27.6	[25.2 - 30.1]	69.2	[65.8 - 72.4]	1.21
'LSPQ-04228'	Corynebacterium mustelae DSM 45274	13	[10.2 - 16.2]	25.4	[23.1 - 27.9]	13.3	[11.0 - 16.1]	0.82
'LSPQ-04228'	Corynebacterium vitaeruminis DSM 20294	13.2	[10.5 - 16.6]	24.5	[22.2 - 27.0]	13.6	[11.2 - 16.4]	12.13
'LSPQ-04228'	Corynebacterium resistens DSM 45100	12.9	[10.2 - 16.2]	24.2	[21.9 - 26.6]	13.3	[10.9 - 16.0]	3.7
'LSPQ-04228'	Corynebacterium pseudopelargi CCM 8832	13.3	[10.5 - 16.6]	24.1	[21.8 - 26.6]	13.6	[11.2 - 16.4]	4.51
'LSPQ-04228'	Corynebacterium pelargi DSM 46737	13.3	[10.6 - 16.6]	23.9	[21.6 - 26.4]	13.7	[11.3 - 16.4]	4.78
'LSPQ-04228'	Corynebacterium kutscheri DSM 20755	13.2	[10.5 - 16.5]	23.8	[21.5 - 26.2]	13.6	[11.2 - 16.4]	6.93
'LSPQ-04228'	Corynebacterium renale DSM 20688	13	[10.3 - 16.3]	23.3	[21.0 - 25.8]	13.4	[11.0 - 16.1]	5.74
'LSPQ-04228'	Corynebacterium diphtheriae NCTC 11397	14.2	[11.4 - 17.6]	23.3	[21.0 - 25.8]	14.5	[12.0 - 17.3]	0.13
'LSPQ-04228'	Corynebacterium phocae DSM 44612	12.9	[10.2 - 16.2]	23.1	[20.8 - 25.6]	13.3	[11.0 - 16.1]	5.42
'LSPQ-04228'	Corynebacterium diphtheriae subsp. lausannense CHUV2995	14.1	[11.3 - 17.5]	22.7	[20.5 - 25.2]	14.4	[12.0 - 17.3]	0.55
'LSPQ-04228'	Corynebacterium rouxii FRC0190 T	14.4	[11.5 - 17.8]	22.6	[20.3 - 25.1]	14.6	[12.2 - 17.5]	0.17
'LSPQ-04228'	Corynebacterium belfantii FRC0043	14.2	[11.3 - 17.5]	22.4	[20.1 - 24.8]	14.4	[12.0 - 17.3]	0.23
'MRi49'	'NCTC7910'	96.6	[94.8 - 97.8]	88.3	[85.8 - 90.4]	97.1	[95.8 - 98.1]	0.11
'MRi49'	'NCTC8639'	96.6	[94.8 - 97.8]	88.3	[85.8 - 90.4]	97.1	[95.8 - 98.1]	0.11
'MRi49'	Corynebacterium ulcerans NCTC 7910	96.6	[94.8 - 97.8]	88.3	[85.8 - 90.4]	97.1	[95.8 - 98.1]	0.11
'MRi49'	'NCTC7908'	96.6	[94.8 - 97.8]	88.3	[85.9 - 90.4]	97.1	[95.8 - 98.1]	0.11
'MRi49'	'NCTC8666'	95.9	[93.8 - 97.3]	66.7	[63.7 - 69.5]	93.6	[91.3 - 95.2]	0.18
'MRi49'	'NCTC12077'	92.9	[90.2 - 95.0]	65.9	[62.9 - 68.7]	90.9	[88.3 - 93.0]	0.18
'MRi49'	'PO1005'	89.6	[86.3 - 92.2]	41.2	[38.8 - 43.8]	79.8	[76.4 - 82.8]	1.2
'MRi49'	'W25'	89.7	[86.4 - 92.3]	41.1	[38.6 - 43.6]	79.8	[76.4 - 82.8]	1.23
'MRi49'	Corynebacterium silvaticum KL0182	89.6	[86.3 - 92.2]	41.1	[38.6 - 43.6]	79.7	[76.3 - 82.7]	1.24
'MRi49'	Corynebacterium pseudotuberculosis ATCC 19410	85.3	[81.6 - 88.4]	27.8	[25.4 - 30.3]	67	[63.6 - 70.2]	1.02
'MRi49'	Corynebacterium pseudotuberculosis DSM 20689	85.3	[81.6 - 88.4]	27.8	[25.4 - 30.3]	67	[63.6 - 70.2]	1.02
'MRi49'	Corynebacterium mustelae DSM 45274	13	[10.3 - 16.3]	26.1	[23.8 - 28.6]	13.4	[11.0 - 16.2]	0.63
'MRi49'	Corynebacterium vitaeruminis DSM 20294	13.3	[10.5 - 16.6]	25.8	[23.5 - 28.3]	13.6	[11.3 - 16.4]	12.32
'MRi49'	Corynebacterium pelargi DSM 46737	13.3	[10.5 - 16.6]	25.4	[23.0 - 27.8]	13.6	[11.3 - 16.4]	4.97
'MRi49'	Corynebacterium pseudopelargi CCM 8832	13.3	[10.6 - 16.6]	25.1	[22.8 - 27.6]	13.7	[11.3 - 16.5]	4.7
'MRi49'	Corynebacterium resistens DSM 45100	12.9	[10.2 - 16.2]	24.8	[22.4 - 27.2]	13.3	[11.0 - 16.1]	3.89
'MRi49'	Corynebacterium renale DSM 20688	13.1	[10.3 - 16.4]	24.7	[22.4 - 27.2]	13.4	[11.1 - 16.2]	5.93
'MRi49'	Corynebacterium kutscheri DSM 20755	13.3	[10.5 - 16.6]	24.5	[22.2 - 27.0]	13.7	[11.3 - 16.4]	6.74
'MRi49'	Corynebacterium phocae DSM 44612	12.9	[10.2 - 16.2]	24.1	[21.8 - 26.5]	13.3	[11.0 - 16.1]	5.61
'MRi49'	Corynebacterium diphtheriae NCTC 11397	14.3	[11.5 - 17.7]	23.4	[21.1 - 25.8]	14.6	[12.1 - 17.4]	0.32
'MRi49'	Corynebacterium rouxii FRC0190 T	14.4	[11.6 - 17.8]	23.1	[20.8 - 25.6]	14.7	[12.2 - 17.5]	0.03
'MRi49'	Corynebacterium diphtheriae subsp. lausannense CHUV2995	14.3	[11.5 - 17.7]	22.8	[20.5 - 25.3]	14.6	[12.1 - 17.4]	0.74
'MRi49'	Corynebacterium belfantii FRC0043	14.4	[11.5 - 17.8]	22.5	[20.2 - 25.0]	14.6	[12.2 - 17.5]	0.42
'NCTC12077'	Corynebacterium ulcerans NCTC 7910	94.4	[92.0 - 96.2]	66.8	[63.8 - 69.6]	92.3	[89.9 - 94.2]	0.07
'NCTC12077'	'PO1005'	87.3	[83.7 - 90.1]	41	[38.5 - 43.6]	77.7	[74.3 - 80.8]	1.01
'NCTC12077'	Corynebacterium silvaticum KL0182	87.1	[83.5 - 89.9]	41	[38.5 - 43.6]	77.6	[74.1 - 80.7]	1.06
'NCTC12077'	'W25'	87.2	[83.6 - 90.1]	41	[38.5 - 43.6]	77.7	[74.2 - 80.8]	1.05
'NCTC12077'	Corynebacterium pseudotuberculosis ATCC 19410	82.5	[78.6 - 85.8]	27.6	[25.2 - 30.1]	64.8	[61.4 - 68.0]	1.2
'NCTC12077'	Corynebacterium pseudotuberculosis DSM 20689	82.5	[78.6 - 85.8]	27.6	[25.2 - 30.1]	64.8	[61.4 - 68.0]	1.2
'NCTC12077'	Corynebacterium mustelae DSM 45274	12.9	[10.2 - 16.2]	25.3	[23.0 - 27.8]	13.3	[11.0 - 16.1]	0.82
'NCTC12077'	Corynebacterium vitaeruminis DSM 20294	13.2	[10.5 - 16.5]	24.4	[22.1 - 26.9]	13.6	[11.2 - 16.4]	12.14
'NCTC12077'	Corynebacterium pseudopelargi CCM 8832	13.2	[10.5 - 16.5]	24.3	[22.0 - 26.8]	13.6	[11.2 - 16.4]	4.52
'NCTC12077'	Corynebacterium kutscheri DSM 20755	13.2	[10.5 - 16.6]	23.9	[21.6 - 26.4]	13.6	[11.2 - 16.4]	6.92
'NCTC12077'	Corynebacterium renale DSM 20688	13	[10.3 - 16.3]	23.5	[21.2 - 25.9]	13.3	[11.0 - 16.1]	5.75
'NCTC12077'	Corynebacterium pelargi DSM 46737	13.4	[10.6 - 16.7]	23.3	[21.0 - 25.8]	13.7	[11.3 - 16.5]	4.79
'NCTC12077'	Corynebacterium resistens DSM 45100	12.9	[10.2 - 16.2]	23.2	[20.9 - 25.7]	13.3	[10.9 - 16.0]	3.71
'NCTC12077'	Corynebacterium rouxii FRC0190 T	14.5	[11.6 - 17.9]	23.1	[20.8 - 25.6]	14.7	[12.3 - 17.6]	0.16
'NCTC12077'	Corynebacterium phocae DSM 44612	12.9	[10.2 - 16.2]	23	[20.7 - 25.5]	13.3	[10.9 - 16.0]	5.42
'NCTC12077'	Corynebacterium diphtheriae NCTC 11397	14.1	[11.3 - 17.5]	22.9	[20.6 - 25.4]	14.4	[12.0 - 17.2]	0.14
'NCTC12077'	Corynebacterium diphtheriae subsp. lausannense CHUV2995	14.3	[11.4 - 17.6]	22.4	[20.2 - 24.9]	14.5	[12.1 - 17.4]	0.55
'NCTC12077'	Corynebacterium belfantii FRC0043	14.3	[11.4 - 17.7]	22	[19.7 - 24.4]	14.5	[12.1 - 17.4]	0.24
'NCTC7908'	'NCTC8639'	100	[100.0 - 100.0]	99.9	[99.8 - 99.9]	100	[100.0 - 100.0]	0
'NCTC7908'	Corynebacterium ulcerans NCTC 7910	100	[100.0 - 100.0]	99.8	[99.6 - 99.9]	100	[100.0 - 100.0]	0
'NCTC7908'	'NCTC7910'	100	[100.0 - 100.0]	99.8	[99.6 - 99.9]	100	[100.0 - 100.0]	0
'NCTC7908'	'NCTC8666'	96.2	[94.3 - 97.5]	67.1	[64.1 - 69.9]	94	[91.8 - 95.6]	0.07
'NCTC7908'	'NCTC12077'	94.4	[91.9 - 96.1]	66.8	[63.9 - 69.7]	92.3	[89.9 - 94.2]	0.07
'NCTC7908'	'PO1005'	91.7	[88.7 - 94.0]	41.1	[38.6 - 43.6]	81.6	[78.2 - 84.5]	1.09
'NCTC7908'	'W25'	91.8	[88.8 - 94.0]	40.9	[38.4 - 43.5]	81.6	[78.2 - 84.5]	1.12
'NCTC7908'	Corynebacterium silvaticum KL0182	91.7	[88.7 - 94.0]	40.9	[38.4 - 43.5]	81.5	[78.1 - 84.4]	1.13
'NCTC7908'	Corynebacterium pseudotuberculosis ATCC 19410	87.5	[84.0 - 90.4]	27.7	[25.3 - 30.2]	68.5	[65.1 - 71.8]	1.13
'NCTC7908'	Corynebacterium pseudotuberculosis DSM 20689	87.5	[84.0 - 90.4]	27.7	[25.3 - 30.2]	68.5	[65.1 - 71.8]	1.13
'NCTC7908'	Corynebacterium mustelae DSM 45274	13	[10.3 - 16.3]	26.1	[23.7 - 28.5]	13.4	[11.0 - 16.2]	0.74
'NCTC7908'	Corynebacterium vitaeruminis DSM 20294	13.3	[10.5 - 16.6]	25.7	[23.4 - 28.2]	13.6	[11.3 - 16.4]	12.21
'NCTC7908'	Corynebacterium kutscheri DSM 20755	13.3	[10.5 - 16.6]	25.4	[23.1 - 27.9]	13.6	[11.2 - 16.4]	6.85
'NCTC7908'	Corynebacterium renale DSM 20688	13	[10.3 - 16.3]	25.2	[22.8 - 27.6]	13.4	[11.0 - 16.2]	5.82
'NCTC7908'	Corynebacterium pelargi DSM 46737	13.4	[10.6 - 16.7]	24.9	[22.6 - 27.3]	13.7	[11.3 - 16.5]	4.86
'NCTC7908'	Corynebacterium resistens DSM 45100	12.9	[10.2 - 16.2]	24.8	[22.5 - 27.3]	13.3	[11.0 - 16.1]	3.78
'NCTC7908'	Corynebacterium pseudopelargi CCM 8832	13.4	[10.6 - 16.7]	24.5	[22.2 - 27.0]	13.7	[11.3 - 16.5]	4.59
'NCTC7908'	Corynebacterium phocae DSM 44612	12.9	[10.2 - 16.2]	24.2	[21.9 - 26.7]	13.3	[11.0 - 16.1]	5.5
'NCTC7908'	Corynebacterium diphtheriae NCTC 11397	14.2	[11.4 - 17.6]	23.9	[21.6 - 26.4]	14.5	[12.1 - 17.4]	0.21
'NCTC7908'	Corynebacterium rouxii FRC0190 T	14.3	[11.5 - 17.7]	23.6	[21.3 - 26.1]	14.6	[12.2 - 17.5]	0.08
'NCTC7908'	Corynebacterium diphtheriae subsp. lausannense CHUV2995	14.1	[11.3 - 17.5]	23.1	[20.9 - 25.6]	14.4	[12.0 - 17.3]	0.63
'NCTC7908'	Corynebacterium belfantii FRC0043	14.2	[11.4 - 17.6]	22.6	[20.3 - 25.1]	14.5	[12.0 - 17.3]	0.31
'NCTC7910'	Corynebacterium ulcerans NCTC 7910	100	[100.0 - 100.0]	100	[100.0 - 100.0]	100	[100.0 - 100.0]	0
'NCTC7910'	'NCTC8639'	100	[100.0 - 100.0]	99.9	[99.8 - 99.9]	100	[100.0 - 100.0]	0
'NCTC7910'	'NCTC8666'	96.3	[94.4 - 97.6]	66.9	[64.0 - 69.8]	94	[91.9 - 95.6]	0.07
'NCTC7910'	'NCTC12077'	94.4	[92.0 - 96.2]	66.8	[63.8 - 69.6]	92.3	[89.9 - 94.2]	0.07
'NCTC7910'	'PO1005'	91.7	[88.7 - 94.0]	41.1	[38.6 - 43.6]	81.6	[78.2 - 84.5]	1.09
'NCTC7910'	'W25'	91.8	[88.8 - 94.0]	40.9	[38.4 - 43.5]	81.6	[78.2 - 84.5]	1.12
'NCTC7910'	Corynebacterium silvaticum KL0182	91.7	[88.7 - 94.0]	40.9	[38.4 - 43.5]	81.5	[78.1 - 84.4]	1.14
'NCTC7910'	Corynebacterium pseudotuberculosis DSM 20689	88.1	[84.6 - 90.8]	27.7	[25.3 - 30.2]	68.9	[65.5 - 72.2]	1.13
'NCTC7910'	Corynebacterium pseudotuberculosis ATCC 19410	88.1	[84.6 - 90.8]	27.7	[25.3 - 30.2]	68.9	[65.5 - 72.2]	1.13
'NCTC7910'	Corynebacterium mustelae DSM 45274	13	[10.3 - 16.3]	26.1	[23.7 - 28.5]	13.4	[11.0 - 16.2]	0.74
'NCTC7910'	Corynebacterium vitaeruminis DSM 20294	13.3	[10.5 - 16.6]	25.7	[23.4 - 28.2]	13.6	[11.3 - 16.4]	12.21
'NCTC7910'	Corynebacterium kutscheri DSM 20755	13.3	[10.5 - 16.6]	25.4	[23.1 - 27.9]	13.6	[11.2 - 16.4]	6.85
'NCTC7910'	Corynebacterium renale DSM 20688	13	[10.3 - 16.3]	25.2	[22.8 - 27.6]	13.4	[11.0 - 16.2]	5.82
'NCTC7910'	Corynebacterium pelargi DSM 46737	13.4	[10.6 - 16.7]	24.9	[22.6 - 27.4]	13.7	[11.3 - 16.5]	4.86
'NCTC7910'	Corynebacterium resistens DSM 45100	12.9	[10.2 - 16.2]	24.8	[22.5 - 27.3]	13.3	[11.0 - 16.1]	3.78
'NCTC7910'	Corynebacterium pseudopelargi CCM 8832	13.4	[10.6 - 16.7]	24.5	[22.2 - 27.0]	13.7	[11.3 - 16.5]	4.59
'NCTC7910'	Corynebacterium phocae DSM 44612	12.9	[10.2 - 16.2]	24.3	[21.9 - 26.7]	13.3	[11.0 - 16.1]	5.5
'NCTC7910'	Corynebacterium diphtheriae NCTC 11397	14.2	[11.4 - 17.6]	23.9	[21.6 - 26.4]	14.5	[12.1 - 17.4]	0.21
'NCTC7910'	Corynebacterium rouxii FRC0190 T	14.4	[11.5 - 17.7]	23.5	[21.2 - 25.9]	14.6	[12.2 - 17.5]	0.08
'NCTC7910'	Corynebacterium diphtheriae subsp. lausannense CHUV2995	14.2	[11.3 - 17.5]	23.1	[20.8 - 25.6]	14.4	[12.0 - 17.3]	0.63
'NCTC7910'	Corynebacterium belfantii FRC0043	14.2	[11.4 - 17.6]	22.6	[20.3 - 25.0]	14.5	[12.0 - 17.3]	0.31
'NCTC8639'	Corynebacterium ulcerans NCTC 7910	100	[100.0 - 100.0]	99.9	[99.8 - 99.9]	100	[100.0 - 100.0]	0
'NCTC8639'	'NCTC8666'	96.3	[94.3 - 97.6]	67	[64.0 - 69.9]	94	[91.8 - 95.6]	0.07
'NCTC8639'	'NCTC12077'	94.4	[91.9 - 96.1]	66.8	[63.9 - 69.7]	92.3	[89.9 - 94.2]	0.07
'NCTC8639'	'PO1005'	91.7	[88.7 - 94.0]	41	[38.6 - 43.6]	81.6	[78.2 - 84.5]	1.09
'NCTC8639'	'W25'	91.8	[88.8 - 94.0]	40.9	[38.4 - 43.5]	81.6	[78.2 - 84.5]	1.12
'NCTC8639'	Corynebacterium silvaticum KL0182	91.7	[88.7 - 94.0]	40.9	[38.4 - 43.5]	81.5	[78.1 - 84.4]	1.14
'NCTC8639'	Corynebacterium pseudotuberculosis ATCC 19410	88.1	[84.6 - 90.8]	27.7	[25.3 - 30.2]	68.9	[65.5 - 72.2]	1.13
'NCTC8639'	Corynebacterium pseudotuberculosis DSM 20689	88.1	[84.6 - 90.8]	27.7	[25.3 - 30.2]	68.9	[65.5 - 72.2]	1.13
'NCTC8639'	Corynebacterium mustelae DSM 45274	13	[10.3 - 16.3]	26.1	[23.8 - 28.6]	13.4	[11.0 - 16.2]	0.74
'NCTC8639'	Corynebacterium kutscheri DSM 20755	13.2	[10.5 - 16.6]	25.5	[23.2 - 28.0]	13.6	[11.2 - 16.4]	6.85
'NCTC8639'	Corynebacterium vitaeruminis DSM 20294	13.3	[10.5 - 16.6]	25.5	[23.1 - 27.9]	13.6	[11.3 - 16.4]	12.21
'NCTC8639'	Corynebacterium renale DSM 20688	13	[10.3 - 16.3]	25.2	[22.8 - 27.6]	13.4	[11.0 - 16.2]	5.82
'NCTC8639'	Corynebacterium pelargi DSM 46737	13.4	[10.6 - 16.7]	24.9	[22.6 - 27.3]	13.7	[11.3 - 16.5]	4.86
'NCTC8639'	Corynebacterium resistens DSM 45100	12.9	[10.2 - 16.2]	24.8	[22.5 - 27.3]	13.3	[11.0 - 16.1]	3.78
'NCTC8639'	Corynebacterium pseudopelargi CCM 8832	13.4	[10.6 - 16.7]	24.5	[22.2 - 27.0]	13.7	[11.3 - 16.5]	4.6
'NCTC8639'	Corynebacterium phocae DSM 44612	12.9	[10.2 - 16.2]	24.2	[21.9 - 26.7]	13.3	[11.0 - 16.1]	5.5
'NCTC8639'	Corynebacterium diphtheriae NCTC 11397	14.2	[11.4 - 17.6]	23.9	[21.6 - 26.4]	14.5	[12.1 - 17.4]	0.21
'NCTC8639'	Corynebacterium rouxii FRC0190 T	14.4	[11.5 - 17.7]	23.5	[21.2 - 25.9]	14.6	[12.2 - 17.5]	0.08
'NCTC8639'	Corynebacterium diphtheriae subsp. lausannense CHUV2995	14.1	[11.3 - 17.5]	23.2	[20.9 - 25.6]	14.4	[12.0 - 17.2]	0.63
'NCTC8639'	Corynebacterium belfantii FRC0043	14.2	[11.4 - 17.6]	22.7	[20.4 - 25.2]	14.5	[12.0 - 17.3]	0.31
'NCTC8666'	'NCTC12077'	98.7	[97.7 - 99.2]	99	[98.5 - 99.4]	99.3	[98.8 - 99.6]	0
'NCTC8666'	Corynebacterium ulcerans NCTC 7910	96.3	[94.4 - 97.6]	66.9	[64.0 - 69.8]	94	[91.9 - 95.6]	0.07
'NCTC8666'	'PO1005'	89.1	[85.7 - 91.7]	41.3	[38.8 - 43.8]	79.4	[75.9 - 82.4]	1.02
'NCTC8666'	Corynebacterium silvaticum KL0182	88.9	[85.5 - 91.6]	41.2	[38.7 - 43.7]	79.2	[75.7 - 82.2]	1.07
'NCTC8666'	'W25'	89	[85.7 - 91.7]	41.2	[38.7 - 43.7]	79.3	[75.9 - 82.3]	1.05
'NCTC8666'	Corynebacterium pseudotuberculosis ATCC 19410	85.1	[81.3 - 88.2]	27.8	[25.4 - 30.3]	66.8	[63.4 - 70.0]	1.2
'NCTC8666'	Corynebacterium pseudotuberculosis DSM 20689	85.1	[81.4 - 88.2]	27.8	[25.4 - 30.3]	66.8	[63.4 - 70.0]	1.2
'NCTC8666'	Corynebacterium mustelae DSM 45274	13	[10.3 - 16.3]	26.3	[23.9 - 28.7]	13.4	[11.0 - 16.2]	0.81
'NCTC8666'	Corynebacterium vitaeruminis DSM 20294	13.3	[10.6 - 16.6]	25.3	[23.0 - 27.8]	13.7	[11.3 - 16.5]	12.14
'NCTC8666'	Corynebacterium kutscheri DSM 20755	13.3	[10.5 - 16.6]	25.1	[22.8 - 27.6]	13.6	[11.2 - 16.4]	6.92
'NCTC8666'	Corynebacterium pseudopelargi CCM 8832	13.3	[10.5 - 16.6]	25.1	[22.8 - 27.6]	13.6	[11.3 - 16.4]	4.53
'NCTC8666'	Corynebacterium resistens DSM 45100	12.9	[10.2 - 16.2]	24.4	[22.1 - 26.9]	13.3	[11.0 - 16.1]	3.71
'NCTC8666'	Corynebacterium renale DSM 20688	13	[10.3 - 16.3]	24.4	[22.1 - 26.9]	13.4	[11.0 - 16.2]	5.75
'NCTC8666'	Corynebacterium phocae DSM 44612	13	[10.2 - 16.2]	24	[21.7 - 26.5]	13.3	[11.0 - 16.1]	5.43
'NCTC8666'	Corynebacterium pelargi DSM 46737	13.4	[10.7 - 16.7]	24	[21.7 - 26.4]	13.8	[11.4 - 16.6]	4.79
'NCTC8666'	Corynebacterium rouxii FRC0190 T	14.4	[11.6 - 17.8]	23.5	[21.2 - 26.0]	14.7	[12.2 - 17.5]	0.15
'NCTC8666'	Corynebacterium diphtheriae NCTC 11397	14.2	[11.4 - 17.6]	23.4	[21.1 - 25.9]	14.5	[12.0 - 17.3]	0.14
'NCTC8666'	Corynebacterium diphtheriae subsp. lausannense CHUV2995	14.3	[11.5 - 17.7]	22.9	[20.6 - 25.3]	14.6	[12.1 - 17.4]	0.56
'NCTC8666'	Corynebacterium belfantii FRC0043	14.4	[11.5 - 17.8]	22.5	[20.3 - 25.0]	14.6	[12.2 - 17.5]	0.24
'PO1005'	'W25'	99.7	[99.4 - 99.9]	98.5	[97.8 - 99.0]	99.8	[99.7 - 99.9]	0.04
'PO1005'	Corynebacterium silvaticum KL0182	99.7	[99.4 - 99.9]	98.5	[97.7 - 99.0]	99.8	[99.7 - 99.9]	0.05
'PO1005'	Corynebacterium ulcerans NCTC 7910	91.7	[88.7 - 94.0]	41.1	[38.6 - 43.6]	81.6	[78.2 - 84.5]	1.09
'PO1005'	Corynebacterium pseudotuberculosis DSM 20689	83.1	[79.3 - 86.4]	28.7	[26.3 - 31.2]	66.2	[62.8 - 69.5]	2.22
'PO1005'	Corynebacterium pseudotuberculosis ATCC 19410	83	[79.2 - 86.3]	28.7	[26.3 - 31.2]	66.2	[62.8 - 69.4]	2.22
'PO1005'	Corynebacterium resistens DSM 45100	13.1	[10.4 - 16.4]	27.1	[24.7 - 29.6]	13.5	[11.2 - 16.3]	2.69
'PO1005'	Corynebacterium mustelae DSM 45274	13	[10.3 - 16.3]	26.1	[23.7 - 28.5]	13.4	[11.0 - 16.1]	1.83
'PO1005'	Corynebacterium pseudopelargi CCM 8832	13.2	[10.5 - 16.6]	25.2	[22.9 - 27.7]	13.6	[11.2 - 16.4]	3.51
'PO1005'	Corynebacterium kutscheri DSM 20755	13.1	[10.4 - 16.4]	24.9	[22.6 - 27.4]	13.5	[11.1 - 16.3]	7.94
'PO1005'	Corynebacterium renale DSM 20688	13.1	[10.3 - 16.4]	24.8	[22.5 - 27.3]	13.4	[11.1 - 16.2]	4.73
'PO1005'	Corynebacterium vitaeruminis DSM 20294	13.6	[10.8 - 16.9]	24.4	[22.1 - 26.9]	13.9	[11.5 - 16.7]	11.13
'PO1005'	Corynebacterium diphtheriae subsp. lausannense CHUV2995	14.4	[11.6 - 17.8]	24.1	[21.8 - 26.6]	14.7	[12.2 - 17.5]	0.46
'PO1005'	Corynebacterium phocae DSM 44612	13	[10.2 - 16.2]	24.1	[21.8 - 26.6]	13.3	[11.0 - 16.1]	4.41
'PO1005'	Corynebacterium rouxii FRC0190 T	14.4	[11.5 - 17.8]	23.7	[21.4 - 26.1]	14.7	[12.2 - 17.5]	1.17
'PO1005'	Corynebacterium pelargi DSM 46737	13.4	[10.7 - 16.7]	23.5	[21.2 - 26.0]	13.7	[11.4 - 16.5]	3.77
'PO1005'	Corynebacterium diphtheriae NCTC 11397	14.3	[11.5 - 17.7]	23.1	[20.8 - 25.6]	14.6	[12.2 - 17.4]	0.88
'PO1005'	Corynebacterium belfantii FRC0043	14.3	[11.4 - 17.6]	23.1	[20.8 - 25.5]	14.5	[12.1 - 17.4]	0.77
'W25'	Corynebacterium silvaticum KL0182	100	[100.0 - 100.0]	100	[100.0 - 100.0]	100	[100.0 - 100.0]	0.01
'W25'	Corynebacterium ulcerans NCTC 7910	91.8	[88.8 - 94.0]	40.9	[38.4 - 43.5]	81.6	[78.2 - 84.5]	1.12
'W25'	Corynebacterium pseudotuberculosis DSM 20689	83	[79.2 - 86.3]	28.5	[26.2 - 31.0]	66	[62.6 - 69.2]	2.25
'W25'	Corynebacterium pseudotuberculosis ATCC 19410	82.9	[79.1 - 86.2]	28.5	[26.2 - 31.0]	65.9	[62.5 - 69.2]	2.25
'W25'	Corynebacterium mustelae DSM 45274	12.9	[10.2 - 16.2]	25.1	[22.8 - 27.6]	13.3	[11.0 - 16.1]	1.86
'W25'	Corynebacterium resistens DSM 45100	13.1	[10.4 - 16.4]	24.8	[22.5 - 27.3]	13.5	[11.1 - 16.3]	2.66
'W25'	Corynebacterium vitaeruminis DSM 20294	13.4	[10.7 - 16.8]	24.4	[22.1 - 26.9]	13.8	[11.4 - 16.6]	11.09
'W25'	Corynebacterium pseudopelargi CCM 8832	13.2	[10.5 - 16.5]	24.2	[21.8 - 26.6]	13.6	[11.2 - 16.4]	3.47
'W25'	Corynebacterium kutscheri DSM 20755	13.1	[10.4 - 16.4]	24	[21.7 - 26.5]	13.5	[11.1 - 16.2]	7.97
'W25'	Corynebacterium diphtheriae subsp. lausannense CHUV2995	14.4	[11.5 - 17.7]	23.7	[21.4 - 26.2]	14.6	[12.2 - 17.5]	0.49
'W25'	Corynebacterium renale DSM 20688	13	[10.3 - 16.3]	23.7	[21.4 - 26.2]	13.4	[11.0 - 16.1]	4.7
'W25'	Corynebacterium rouxii FRC0190 T	14.3	[11.5 - 17.7]	23.2	[21.0 - 25.7]	14.6	[12.1 - 17.4]	1.21
'W25'	Corynebacterium pelargi DSM 46737	13.4	[10.6 - 16.7]	22.9	[20.6 - 25.3]	13.7	[11.3 - 16.5]	3.74
'W25'	Corynebacterium phocae DSM 44612	12.9	[10.2 - 16.2]	22.9	[20.7 - 25.4]	13.3	[10.9 - 16.0]	4.37
'W25'	Corynebacterium diphtheriae NCTC 11397	14.3	[11.4 - 17.7]	22.7	[20.4 - 25.2]	14.5	[12.1 - 17.4]	0.91
'W25'	Corynebacterium belfantii FRC0043	14.2	[11.4 - 17.6]	22.6	[20.4 - 25.1]	14.5	[12.0 - 17.3]	0.81
