# Supplementary material for: Taxonomic classification of strain PO100/5 shows a broader geographic distribution and genetic markers of the recently described Corynebacterium silvaticum
Source: PLoS One. 2020 Dec 21;15(12):e0244210. doi: 10.1371/journal.pone.0244210 (PMC7751848; doi:10.1371/journal.pone.0244210)
Supplement: S11 File — (XLSX) [file pone.0244210.s013.xlsx]

## Sheet: Genomic islands content
Genomic island	Bases	Type	Absent in	Prophage	PATRIC ID	RefSeq Locus Tag	Product	GO	AA Length	PATRIC genus-specific families (PLfams)	PATRIC cross-genus families (PGfams)
1	29362..38109		Cp		fig|65058.108.peg.30	CBE74_00145	hypothetical protein		128	PLF_1716_00011890	PGF_00390012
			Cp		fig|65058.108.peg.31	CBE74_00150	hypothetical protein		162	PLF_1716_00046488	PGF_03129972
			Cp		fig|65058.108.peg.32	CBE74_00155	hypothetical protein		92	PLF_1716_00096976	PGF_09888548
			Cp		fig|65058.108.peg.33	CBE74_00160	hypothetical protein		123	PLF_1716_00005299	PGF_01380532
			Cp		fig|65058.108.peg.34	CBE74_00165	CRISPR-associated protein Cas1		317	PLF_1716_00094140	PGF_00415964
			Cp		fig|65058.108.peg.35	CBE74_00170	hypothetical protein		226	PLF_1716_00096400	PGF_08976100
			Cp		fig|65058.108.peg.36		CRISPR-associated helicase Cas3		128	PLF_1716_00007099	PGF_06097826
			Cp		fig|65058.108.peg.37		hypothetical protein		37	PLF_1716_00100791	PGF_10162009
			Cp		fig|65058.108.peg.38	CBE74_00175	hypothetical protein		538	PLF_1716_00006806	PGF_00230940
			Cp		fig|65058.108.peg.39	CBE74_00180	hypothetical protein		197	PLF_1716_00007423	PGF_01381360
			Cp		fig|65058.108.peg.40	CBE74_00185	CRISPR-associated protein, Cse4 family		357	PLF_1716_00006617	PGF_00416074
2	55224..60448	PA	Cp, Cul		fig|65058.108.peg.56	CBE74_00270	hypothetical protein		61	PLF_1716_00093707	PGF_08245935
			Cp, Cul		fig|65058.108.peg.57		hypothetical protein		38	PLF_1716_00055079	PGF_04994022
			Cp, Cul		fig|65058.108.peg.58		hypothetical protein		93	PLF_1716_00005319	PGF_01380546
			Cp, Cul		fig|65058.108.peg.59		Insertion element IS110 (Streptomyces coelicolor) transposase		154	PLF_1716_00032870	PGF_00061622
			Cp, Cul		fig|65058.108.peg.60		hypothetical protein		110	PLF_1716_00099260	PGF_10043327
			Cp, Cul		fig|65058.108.peg.61	CBE74_00280	hypothetical protein		382	PLF_1716_00072079	PGF_05732257
3	69256..74863	PA, RE, SY	Cp		fig|65058.108.peg.72	CBE74_00330	hypothetical protein		492	PLF_1716_00007819	PGF_08225224
			Cp		fig|65058.108.peg.73	CBE74_00335	hypothetical protein		192	PLF_1716_00006950	PGF_01364433
			Cp		fig|65058.108.peg.74	CBE74_00340	hypothetical protein		124	PLF_1716_00101807	PGF_00241740
			Cp		fig|65058.108.peg.75	CBE74_00345	Two-component transcriptional response regulator, LuxR family		219	PLF_1716_00027819	PGF_09666309
			Cp		fig|65058.108.peg.76	CBE74_00350	hypothetical protein		370	PLF_1716_00008059	PGF_10379470
			Cp		fig|65058.108.peg.77	CBE74_00355	ABC-3 protein		96	PLF_1716_00003167	PGF_00006715
			Cp		fig|65058.108.peg.78	CBE74_00360	hypothetical protein		125	PLF_1716_00087889	PGF_10464227
4	97842..103378	PA, RE	Cp		fig|65058.108.peg.105	CBE74_00475	hypothetical protein		187	PLF_1716_00008108	PGF_01381627
			Cp		fig|65058.108.peg.106		Uncharacterized MFS-type transporter		491	PLF_1716_00013770	PGF_09996723
			Cp		fig|65058.108.peg.107	CBE74_00485	hypothetical protein		198	PLF_1716_00097737	PGF_01355507
			Cp		fig|65058.108.peg.108		hypothetical protein		170	PLF_1716_00100841	PGF_01355274
			Cp		fig|65058.108.peg.109	CBE74_00495	hypothetical protein		78	PLF_1716_00086718	PGF_02965869
			Cp		fig|65058.108.peg.110		hypothetical protein		137	PLF_1716_00067131	PGF_05862477
5	167859..206438		Cp, Cul		fig|65058.108.rna.8	CBE74_00840	tRNA-Arg
			Cp, Cul	I	fig|65058.108.peg.180	CBE74_00845	hypothetical protein
			Cp, Cul	I	fig|65058.108.peg.181	CBE74_00850	hypothetical protein		104	PLF_1716_00088223	PGF_08017796
			Cp, Cul	I	fig|65058.108.peg.182	CBE74_00855	Phage integrase		408	PLF_1716_00003784	PGF_01615525
			Cp, Cul	I	fig|65058.108.peg.183	CBE74_00860	hypothetical protein		76	PLF_1716_00083482	PGF_07614528
			Cp, Cul	I	fig|65058.108.peg.184	CBE74_00865	hypothetical protein		89	PLF_1716_00088795	PGF_07838136
			Cp, Cul	I	fig|65058.108.peg.185	CBE74_00870	hypothetical protein		135	PLF_1716_00020945	PGF_08225224
			Cp, Cul	I	fig|65058.108.peg.186	CBE74_00875	hypothetical protein		163	PLF_1716_00005453	PGF_08225224
			Cp, Cul	I	fig|65058.108.peg.187	CBE74_00880	transcriptional regulator
			Cp, Cul	I	fig|65058.108.peg.188	CBE74_00885	hypothetical protein		108	PLF_1716_00013835	PGF_01367498
			Cp, Cul	I	fig|65058.108.peg.189		hypothetical protein		168	PLF_1716_00095663	PGF_09835075
			Cp, Cul	I	fig|65058.108.peg.190	CBE74_00895	hypothetical protein		228	PLF_1716_00099581	PGF_10280748
			Cp, Cul	I	fig|65058.108.peg.191	CBE74_00900	hypothetical protein		69	PLF_1716_00019174	PGF_01363466
			Cp, Cul	I	fig|65058.108.peg.192	CBE74_00905	hypothetical protein		75	PLF_1716_00017464	PGF_01357454
			Cp, Cul	I	fig|65058.108.peg.193	CBE74_00910	hypothetical protein		265	PLF_1716_00106183	PGF_12880673
			Cp, Cul	I	fig|65058.108.peg.194	CBE74_00915	hypothetical protein		72	PLF_1716_00046949	PGF_04014452
			Cp, Cul	I	fig|65058.108.peg.195	CBE74_00920	hypothetical protein		252	PLF_1716_00023594	PGF_01361632
			Cp, Cul	I	fig|65058.108.peg.196		hypothetical protein		138	PLF_1716_00037337	PGF_01371213
			Cp, Cul	I	fig|65058.108.peg.197		hypothetical protein		269	PLF_1716_00034080	PGF_08225224
			Cp, Cul	I	fig|65058.108.peg.198	CBE74_00930	hypothetical protein		191	PLF_1716_00099290	PGF_01361633
			Cp, Cul	I	fig|65058.108.peg.199		hypothetical protein		131	PLF_1716_00062694	PGF_06108247
			Cp, Cul	I	fig|65058.108.peg.200	CBE74_00940	hypothetical protein		159	PLF_1716_00081390	PGF_01367806
			Cp, Cul	I	fig|65058.108.peg.201	CBE74_00945	hypothetical protein		356	PLF_1716_00020470	PGF_08225224
			Cp, Cul	I	fig|65058.108.peg.202	CBE74_00950	hypothetical protein		203	PLF_1716_00089814	PGF_08225224
			Cp, Cul	I	fig|65058.108.peg.203		hypothetical protein		58	PLF_1716_00052351	PGF_08225224
			Cp, Cul	I	fig|65058.108.peg.204	CBE74_00955	hypothetical protein		368	PLF_1716_00020469	PGF_08225224
			Cp, Cul	I	fig|65058.108.peg.205	CBE74_00960	hypothetical protein		566	PLF_1716_00021053	PGF_01796110
			Cp, Cul	I	fig|65058.108.peg.206	CBE74_00965	hypothetical protein		100	PLF_1716_00093367	PGF_08243242
			Cp, Cul	I	fig|65058.108.peg.207	CBE74_00970	hypothetical protein		206	PLF_1716_00020468	PGF_01359081
			Cp, Cul	I	fig|65058.108.peg.208	CBE74_00975	Phage protein		329	PLF_1716_00019010	PGF_00032443
			Cp, Cul	I	fig|65058.108.peg.209	CBE74_00980	hypothetical protein		99	PLF_1716_00106399	PGF_01363093
			Cp, Cul	I	fig|65058.108.peg.210	CBE74_00985	hypothetical protein		61	PLF_1716_00037389	PGF_01371262
			Cp, Cul	I	fig|65058.108.peg.211	CBE74_00990	hypothetical protein		122	PLF_1716_00032897	PGF_03942182
			Cp, Cul	I	fig|65058.108.peg.212	CBE74_00995	hypothetical protein		106	PLF_1716_00087726	PGF_01354361
			Cp, Cul	I	fig|65058.108.peg.213	CBE74_01000	hypothetical protein		147	PLF_1716_00011838	PGF_01354362
			Cp, Cul	I	fig|65058.108.peg.214	CBE74_01005	hypothetical protein		279	PLF_1716_00091883	PGF_04558839
			Cp, Cul	I	fig|65058.108.peg.215	CBE74_01010	hypothetical protein		117	PLF_1716_00025198	PGF_00174265
			Cp, Cul	I	fig|65058.108.peg.216	CBE74_01015	hypothetical protein		136	PLF_1716_00101111	PGF_08996959
			Cp, Cul	I	fig|65058.108.peg.217		Phage tape measure		483	PLF_1716_00018449	PGF_12694573
			Cp, Cul	I	fig|65058.108.peg.218		hypothetical protein		441	PLF_1716_00101258	PGF_08225224
			Cp, Cul	I	fig|65058.108.peg.219		hypothetical protein		296	PLF_1716_00100356	PGF_08225224
			Cp, Cul	I	fig|65058.108.peg.220		hypothetical protein		311	PLF_1716_00037665	PGF_08225224
			Cp, Cul	I	fig|65058.108.peg.221	CBE74_01020	hypothetical protein		396	PLF_1716_00101258	PGF_08225224
			Cp, Cul	I	fig|65058.108.peg.222	CBE74_01030	hypothetical protein		560	PLF_1716_00089077	PGF_01381911
			Cp, Cul	I	fig|65058.108.peg.223		hypothetical protein		346	PLF_1716_00099023	PGF_08225224
			Cp, Cul	I	fig|65058.108.peg.224	CBE74_01040	hypothetical protein		615	PLF_1716_00012922	PGF_12898378
			Cp, Cul	I	fig|65058.108.peg.225	CBE74_01045	hypothetical protein		417	PLF_1716_00029592	PGF_08225224
			Cp, Cul	I	fig|65058.108.peg.226		hypothetical protein		54	PLF_1716_00100401	PGF_09637567
			Cp, Cul	I	fig|65058.108.peg.227	CBE74_01050	hypothetical protein		124	PLF_1716_00074349	PGF_06901556
			Cp, Cul	I	fig|65058.108.peg.228	CBE74_01055	putative membrane protein		154	PLF_1716_00002927	PGF_01365873
			Cp, Cul	I	fig|65058.108.peg.229	CBE74_01060	putative secreted protein		110	PLF_1716_00003970	PGF_01373601
			Cp, Cul	I	fig|65058.108.peg.230	CBE74_01065	hypothetical protein		183	PLF_1716_00086502	PGF_01358078	PGF_01358078
			Cp, Cul	I	fig|65058.108.peg.231	CBE74_01070	Diphtheria toxin (NAD(+)--diphthamide ADP- ribosyltransferase) (EC 2.4.2.36)	GO:0047286|NAD+-diphthamide ADP-ribosyltransferase activity	560	PLF_1716_00005191	PGF_01380482
			Cp		fig|65058.108.rna.9		tRNA-Pseudo-ACG
			Cp		fig|65058.108.peg.232	CBE74_01075	hypothetical protein		68	PLF_1716_00023623	PGF_00141486
6	311533..318567		Cp, Cul		fig|65058.108.peg.341	CBE74_01555	hypothetical protein		320	PLF_1716_00007301	PGF_01381308
			Cp, Cul		fig|65058.108.peg.342		hypothetical protein		42	PLF_1716_00095791	PGF_08472302
			Cp, Cul		fig|65058.108.peg.343		Phage integrase		100	PLF_1716_00004144	PGF_01615525
			Cp, Cul		fig|65058.108.peg.344		hypothetical protein		47	PLF_1716_00095371	PGF_08759061
			Cp, Cul		fig|65058.108.peg.345	CBE74_01570	hypothetical protein
			Cp, Cul		fig|65058.108.peg.346	CBE74_01575	hypothetical protein		270	PLF_1716_00116754	PGF_01369023
			Cp, Cul		fig|65058.108.peg.347	CBE74_01580	hypothetical protein		126	PLF_1716_00032328	PGF_08158336
			Cp, Cul		fig|65058.108.peg.348	CBE74_01585	hypothetical protein		64	PLF_1716_00097610	PGF_09211779
			Cp, Cul		fig|65058.108.peg.349		hypothetical protein		190	PLF_1716_00102295	PGF_08158336
			Cp, Cul		fig|65058.108.peg.350		hypothetical protein		84	PLF_1716_00057482	PGF_08158336
			Cp, Cul		fig|65058.108.peg.351	CBE74_01595	hypothetical protein		132	PLF_1716_00090169	PGF_08225224
			Cp, Cul		fig|65058.108.peg.352	CBE74_01600	hypothetical protein		112	PLF_1716_00094851	PGF_08225224
			Cp, Cul		fig|65058.108.peg.353		hypothetical protein		45	PLF_1716_00096013	PGF_08724130
			Cp, Cul		fig|65058.108.peg.354	CBE74_01605	hypothetical protein		103	PLF_1716_00099964	PGF_09290025
7	422293..430839	RE, SY	Cp		fig|65058.108.peg.455	CBE74_02085	hypothetical protein		113	PLF_1716_00033258	PGF_05408793
			Cp		fig|65058.108.peg.456		hypothetical protein		289	PLF_1716_00007229	PGF_00146778
			Cp		fig|65058.108.peg.457	CBE74_02090	hypothetical protein		170	PLF_1716_00046862	PGF_00146778
			Cp		fig|65058.108.peg.458	CBE74_02095	Hemoglobin, heme-dependent two component system sensory histidine kinase ChrS		422	PLF_1716_00003472	PGF_00011440
			Cp		fig|65058.108.peg.459	CBE74_02100	Hemoglobin, heme-dependent two component system response regulator ChrA		234	PLF_1716_00104019	PGF_02994735
			Cp		fig|65058.108.peg.460	CBE74_02105	hypothetical protein		447	PLF_1716_00008151	PGF_08225224
			Cp		fig|65058.108.peg.461	CBE74_02110	hypothetical protein		350	PLF_1716_00008161	PGF_08225224
			Cp		fig|65058.108.peg.462	CBE74_02115	hypothetical protein		356	PLF_1716_00010169	PGF_08225224
8	694806..746966	RE	Cp, Cul	II	fig|65058.108.peg.752	CBE74_03395	SAM-dependent methyltransferase		266	PLF_1716_00003737	PGF_06788576
			Cp, Cul	II	fig|65058.108.peg.753	CBE74_03400	hypothetical protein		112	PLF_1716_00003582	PGF_01076789
			Cp, Cul	II	fig|65058.108.peg.754	CBE74_03405	hypothetical protein		175	PLF_1716_00097597	PGF_09987719
			Cp, Cul	II	fig|65058.108.peg.755	CBE74_03410	hypothetical protein		222	PLF_1716_00084597	PGF_08225224
			Cp, Cul	II	fig|65058.108.peg.756	CBE74_03415	Transcriptional regulator, Xre family		76	PLF_1716_00099708	PGF_09612526
			Cp, Cul	II	fig|65058.108.peg.757	CBE74_03420	hypothetical protein		620	PLF_1716_00075915	PGF_05934594
			Cp, Cul	II	fig|65058.108.peg.758	CBE74_03425	hypothetical protein		140	PLF_1716_00116834	PGF_08225224
			Cp, Cul	II	fig|65058.108.peg.759	CBE74_03430	hypothetical protein		347	PLF_1716_00034750	PGF_01368767
			Cp, Cul	II	fig|65058.108.peg.760		hypothetical protein		47	PLF_1716_00043243	PGF_03962709
			Cp, Cul	II	fig|65058.108.peg.761	CBE74_03435	hypothetical protein		197	PLF_1716_00114854	PGF_02998320
			Cp, Cul	II	fig|65058.108.peg.762	CBE74_03440	hypothetical protein		84	PLF_1716_00066640	PGF_08225224
			Cp, Cul	II	fig|65058.108.peg.763	CBE74_03445	hypothetical protein		136	PLF_1716_00086018	PGF_08225224
			Cp, Cul	II	fig|65058.108.peg.764	CBE74_03450	FIG005549: hypothetical protein within a prophage		380	PLF_1716_00086855	PGF_00426687
			Cp, Cul	II	fig|65058.108.peg.765	CBE74_03455	Phage protein		181	PLF_1716_00001754	PGF_00032260
			Cp, Cul	II	fig|65058.108.peg.766	CBE74_03460	hypothetical protein		65	PLF_1716_00023877	PGF_12913789
			Cp, Cul	II	fig|65058.108.peg.767	CBE74_03465	DNA polymerase, phage-associated		655	PLF_1716_00080410	PGF_00505836
			Cp, Cul	II	fig|65058.108.peg.768	CBE74_03470	hypothetical protein		274	PLF_1716_00066043	PGF_00273218
			Cp, Cul	II	fig|65058.108.peg.769	CBE74_03475	Phage antirepressor protein		254	PLF_1716_00054098	PGF_03962887
			Cp, Cul	II	fig|65058.108.peg.770	CBE74_03480	hypothetical protein		147	PLF_1716_00116414	PGF_08225224
			Cp, Cul	II	fig|65058.108.peg.771	CBE74_03485	DNA primase, phage associated		753	PLF_1716_00004629	PGF_05710538
			Cp, Cul	II	fig|65058.108.peg.772	CBE74_03490	Phage protein		92	PLF_1716_00093850	PGF_02224135
			Cp, Cul	II	fig|65058.108.peg.773	CBE74_03495	DNA helicase (EC 3.6.4.12), phage-associated		458	PLF_1716_00002357	PGF_00135442
			Cp, Cul	II	fig|65058.108.peg.774	CBE74_03500	hypothetical phage-associated protein		154	PLF_1716_00048541	PGF_08247011
			Cp, Cul	II	fig|65058.108.peg.775	CBE74_03505	Phage endonuclease		125	PLF_1716_00008452	PGF_04720972
			Cp, Cul	II	fig|65058.108.peg.776	CBE74_03510	Phage terminase, small subunit		191	PLF_1716_00006169	PGF_00037261
			Cp, Cul	II	fig|65058.108.peg.777	CBE74_03515	S-adenosylmethionine synthetase (EC 2.5.1.6)	GO:0004478|methionine adenosyltransferase activity	394	PLF_1716_00007689	PGF_03202156
			Cp, Cul	II	fig|65058.108.peg.778	CBE74_03520	Adenine-specific methyltransferase (EC 2.1.1.72)	GO:0009007|site-specific DNA-methyltransferase (adenine-specific) activity	416	PLF_1716_00007091	PGF_08865288
			Cp, Cul	II	fig|65058.108.peg.779	CBE74_03525	hypothetical protein		61	PLF_1716_00008966	PGF_01034523
			Cp, Cul	II	fig|65058.108.peg.780	CBE74_03530	hypothetical protein		218	PLF_1716_00083797	PGF_00137627
			Cp, Cul	II	fig|65058.108.peg.781	CBE74_03535	hypothetical protein		65	PLF_1716_00011628	PGF_00149006
			Cp, Cul	II	fig|65058.108.peg.782	CBE74_03540	hypothetical protein		111	PLF_1716_00017306	PGF_08219547
			Cp, Cul	II	fig|65058.108.peg.783	CBE74_03545	hypothetical protein		95	PLF_1716_00011846	PGF_12951962
			Cp, Cul	II	fig|65058.108.peg.784	CBE74_03550	hypothetical protein		60	PLF_1716_00096610	PGF_10048892
			Cp, Cul	II	fig|65058.108.peg.785	CBE74_03555	Phage terminase, large subunit		534	PLF_1716_00003785	PGF_07052665
			Cp, Cul	II	fig|65058.108.peg.786	CBE74_03560	hypothetical protein		198	PLF_1716_00096402	PGF_09495976
			Cp, Cul	II	fig|65058.108.peg.787	CBE74_03565	Phage portal protein		438	PLF_1716_00006696	PGF_01675198
			Cp, Cul	II	fig|65058.108.peg.788	CBE74_03570	Prophage Clp protease-like protein		292	PLF_1716_00006707	PGF_04744253
			Cp, Cul	II	fig|65058.108.peg.789	CBE74_03575	Phage major capsid protein		408	PLF_1716_00007153	PGF_02895979
			Cp, Cul	II	fig|65058.108.peg.790	CBE74_03580	uncharacterized phage protein (possible DNA packaging)		105	PLF_1716_00006895	PGF_00414509
			Cp, Cul	II	fig|65058.108.peg.791	CBE74_03585	phage head-tail adapter protein
			Cp, Cul	II	fig|65058.108.peg.792	CBE74_03590	Phage protein, HK97, gp10		145	PLF_1716_00010727	PGF_00032616
			Cp, Cul	II	fig|65058.108.peg.793	CBE74_03595	hypothetical protein		114	PLF_1716_00093587	PGF_08213896
			Cp, Cul	II	fig|65058.108.peg.794	CBE74_03600	Phage major tail protein phi13		198	PLF_1716_00008516	PGF_00032051
			Cp, Cul	II	fig|65058.108.peg.795	CBE74_03605	FIG00513126: hypothetical protein		139	PLF_1716_00009404	PGF_00426360
			Cp, Cul	II	fig|65058.108.peg.796	CBE74_03610	hypothetical protein		171	PLF_1716_00066987	PGF_06414088
			Cp, Cul	II	fig|65058.108.peg.797	CBE74_03615	Phage tape measure		892	PLF_1716_00007155	PGF_00032771
			Cp, Cul	II	fig|65058.108.peg.798	CBE74_03620	hypothetical protein		230	PLF_1716_00106227	PGF_07210709
			Cp, Cul	II	fig|65058.108.peg.799	CBE74_03630	Phage protein		1288	PLF_1716_00007154	PGF_00032149
			Cp, Cul	II	fig|65058.108.peg.800	CBE74_03635	hypothetical protein		140	PLF_1716_00024171	PGF_08225224
			Cp, Cul	II	fig|65058.108.peg.801	CBE74_03640	hypothetical protein		72	PLF_1716_00095141	PGF_08841630
			Cp, Cul	II	fig|65058.108.peg.802	CBE74_03645	Holin		155	PLF_1716_00008453	PGF_00838969
			Cp, Cul	II	fig|65058.108.peg.803	CBE74_03650	Negative regulator of beta-lactamase expression		274	PLF_1716_00009462	PGF_00025390
			Cp, Cul	II	fig|65058.108.peg.804	CBE74_03655	hypothetical protein		135	PLF_1716_00037731	PGF_06370797
			Cp, Cul	II	fig|65058.108.peg.805	CBE74_03660	hypothetical protein		62	PLF_1716_00099406	PGF_00523916
			Cp, Cul	II	fig|65058.108.peg.806	CBE74_03665	hypothetical protein		417	PLF_1716_00083264	PGF_08225224
			Cp, Cul	II	fig|65058.108.peg.807		Phage integrase		522	PLF_1716_00006032	PGF_00031970
			Cp	II	fig|65058.108.peg.808	CBE74_03680	Transcriptional regulator, PadR family		108	PLF_1716_00008563	PGF_01662006
			Cp	II	fig|65058.108.peg.809	CBE74_03685	Integral membrane protein		231	PLF_1716_00009984	PGF_01382445
			Cp	II	fig|65058.108.peg.810	CBE74_03690	hypothetical protein		112	PLF_1716_00059734	PGF_05021368
			Cp	II	fig|65058.108.peg.811	CBE74_03695	Efflux ABC transporter, ATP-binding protein		275	PLF_1716_00085586	PGF_00884706
			Cp	II	fig|65058.108.peg.812	CBE74_03700	ABC transporter, permease protein		259	PLF_1716_00067950	PGF_07613829
9	925047..938225		Cp, Cul		fig|65058.108.peg.994	CBE74_04545	hypothetical protein		167	PLF_1716_00049363	PGF_05549653
			Cp, Cul		fig|65058.108.peg.995	CBE74_04550	hypothetical protein		76	PLF_1716_00098355	PGF_08628931
			Cp, Cul		fig|65058.108.peg.996	CBE74_04555	hypothetical protein		110	PLF_1716_00115051	PGF_08225224
			Cp, Cul		fig|65058.108.peg.997	CBE74_04560	hypothetical protein		297	PLF_1716_00001449	PGF_08225224
			Cp, Cul		fig|65058.108.peg.998	CBE74_04565	hypothetical protein		185	PLF_1716_00099638	PGF_08225224
			Cp, Cul		fig|65058.108.peg.999		hypothetical protein		154	PLF_1716_00005626	PGF_00155517
			Cp, Cul		fig|65058.108.peg.1000	CBE74_04570	hypothetical protein		98	PLF_1716_00050944	PGF_06373197
			Cp, Cul		fig|65058.108.peg.1001	CBE74_04575	hypothetical protein		101	PLF_1716_00050816	PGF_06252453
			Cp, Cul		fig|65058.108.peg.1002	CBE74_04580	hypothetical protein		550	PLF_1716_00048021	PGF_01372109
			Cp, Cul		fig|65058.108.peg.1003	CBE74_04585	hypothetical protein		607	PLF_1716_00096720	PGF_09262454
			Cp, Cul		fig|65058.108.peg.1004		hypothetical protein		218	PLF_1716_00081870	PGF_01364743
			Cp, Cul		fig|65058.108.peg.1005	CBE74_04595	hypothetical protein		122	PLF_1716_00094393	PGF_09838908
			Cp, Cul		fig|65058.108.peg.1006	CBE74_04600	hypothetical protein		348	PLF_1716_00066295	PGF_08225224
			Cp, Cul		fig|65058.108.peg.1007	CBE74_04605	hypothetical protein		273	PLF_1716_00117185	PGF_12809747
			Cp, Cul		fig|65058.108.peg.1008	CBE74_04610	hypothetical protein		278	PLF_1716_00094455	PGF_08479225
10	1235769..1244625		Cp, Cul		fig|65058.108.peg.1297		hypothetical protein		59	PLF_1716_00091796	PGF_01355273
			Cp, Cul		fig|65058.108.peg.1298	CBE74_05940	hypothetical protein		43	PLF_1716_00091796	PGF_01355273
			Cp, Cul		fig|65058.108.peg.1299	CBE74_05945	hypothetical protein		71	PLF_1716_00041029	PGF_01374962
			Cp, Cul		fig|65058.108.peg.1300	CBE74_05950	toxin HicA
			Cp, Cul		fig|65058.108.peg.1301	CBE74_05955	hypothetical protein		108	PLF_1716_00007398	PGF_00982520
			Cp, Cul		fig|65058.108.peg.1302	CBE74_05960	hypothetical protein		120	PLF_1716_00102629	PGF_10358325
			Cp, Cul		fig|65058.108.peg.1303	CBE74_05965	hypothetical protein		167	PLF_1716_00096655	PGF_09928773
			Cp, Cul		fig|65058.108.peg.1304	CBE74_05970	hypothetical protein		251	PLF_1716_00094578	PGF_09948133
			Cp, Cul		fig|65058.108.peg.1305	CBE74_05975	hypothetical protein		107	PLF_1716_00025356	PGF_01363133
			Cp, Cul		fig|65058.108.peg.1306	CBE74_05980	FIG045374: Type II restriction enzyme, methylase subunit YeeA		137	PLF_1716_00001780	PGF_02705755
			Cp, Cul		fig|65058.108.peg.1307		hypothetical protein		117	PLF_1716_00095892	PGF_08271776
			Cp, Cul		fig|65058.108.peg.1308	CBE74_05990	hypothetical protein
			Cp, Cul		fig|65058.108.peg.1309		hypothetical protein		40	PLF_1716_00094166	PGF_08361160
			Cp, Cul		fig|65058.108.peg.1310		FIG045374: Type II restriction enzyme, methylase subunit YeeA		126	PLF_1716_00001780	PGF_02705755
			Cp, Cul		fig|65058.108.peg.1311		hypothetical protein		66	PLF_1716_00097646	PGF_08681901
			Cp, Cul		fig|65058.108.peg.1312	CBE74_05995	hypothetical protein		256	PLF_1716_00102916	PGF_01361642
			Cp, Cul		fig|65058.108.peg.1313		hypothetical protein		64	PLF_1716_00094200	PGF_10122881
			Cp, Cul		fig|65058.108.rna.35	CBE74_06000	tRNA-Pro
11	1613625..1644953		Cp, Cul	III	fig|65058.108.peg.1660	CBE74_07635	UPF0102 protein YraN		133	PLF_1716_00082089	PGF_02501663
			Cp, Cul	III	fig|65058.108.peg.1661	CBE74_07640	hypothetical protein		60	PLF_1716_00095988	PGF_08996043
			Cp, Cul	III	fig|65058.108.peg.1662		S-adenosylmethionine synthetase (EC 2.5.1.6)	GO:0004478|methionine adenosyltransferase activity	127	PLF_1716_00007689	PGF_03202156
			Cp, Cul	III	fig|65058.108.peg.1663	CBE74_07655	Phage terminase, small subunit		149	PLF_1716_00006169	PGF_00037261
			Cp, Cul	III	fig|65058.108.peg.1664	CBE74_07660	hypothetical protein		320	PLF_1716_00005160	PGF_01380465
			Cp, Cul	III	fig|65058.108.peg.1665	CBE74_07665	Phage endonuclease		125	PLF_1716_00008452	PGF_04720972
			Cp, Cul	III	fig|65058.108.peg.1666	CBE74_07670	hypothetical protein		154	PLF_1716_00016060	PGF_00188783
			Cp, Cul	III	fig|65058.108.peg.1667	CBE74_07675	DNA helicase (EC 3.6.4.12), phage-associated		243	PLF_1716_00002357	PGF_00135442
			Cp, Cul	III	fig|65058.108.peg.1668		DNA helicase (EC 3.6.4.12), phage-associated		214	PLF_1716_00002357	PGF_00135442
			Cp, Cul	III	fig|65058.108.peg.1669	CBE74_07680	hypothetical protein		92	PLF_1716_00106245	PGF_12707425
			Cp, Cul	III	fig|65058.108.peg.1670		DNA primase, phage associated		130	PLF_1716_00004629	PGF_05710538
			Cp, Cul	III	fig|65058.108.peg.1671		DNA primase, phage associated		592	PLF_1716_00004629	PGF_05710538
			Cp, Cul	III	fig|65058.108.peg.1672	CBE74_07690	hypothetical protein		63	PLF_1716_00102889	PGF_08225224
			Cp, Cul	III	fig|65058.108.peg.1673		hypothetical protein		97	PLF_1716_00102889	PGF_08225224
			Cp, Cul	III	fig|65058.108.peg.1674	CBE74_07695	Phage antirepressor protein		255	PLF_1716_00054098	PGF_03962887
			Cp, Cul	III	fig|65058.108.peg.1675		hypothetical protein		158	PLF_1716_00066043	PGF_00273218
			Cp, Cul	III	fig|65058.108.peg.1676	CBE74_07700	hypothetical protein		86	PLF_1716_00066043	PGF_00273218
			Cp, Cul	III	fig|65058.108.peg.1677	CBE74_07705	hypothetical protein		161	PLF_1716_00114422	PGF_12720784
			Cp, Cul	III	fig|65058.108.peg.1678		hypothetical protein		56	PLF_1716_00043793	PGF_01377791
			Cp, Cul	III	fig|65058.108.peg.1679		FIG006036: phage encoded DNA polymerase I (EC 2.7.7.7)	GO:0003887|DNA-directed DNA polymerase activity	176	PLF_1716_00106239	PGF_01594231
			Cp, Cul	III	fig|65058.108.peg.1680	CBE74_07710	hypothetical protein		69	PLF_1716_00096892	PGF_01366729
			Cp, Cul	III	fig|65058.108.peg.1681	CBE74_07715	Phage protein		177	PLF_1716_00001754	PGF_00032260
			Cp, Cul	III	fig|65058.108.peg.1682	CBE74_07720	Phage protein		377	PLF_1716_00001969	PGF_00032541
			Cp, Cul	III	fig|65058.108.peg.1683	CBE74_07725	hypothetical protein		55	PLF_1716_00086018	PGF_08225224
			Cp, Cul	III	fig|65058.108.peg.1684		hypothetical protein		79	PLF_1716_00086018	PGF_08225224
			Cp, Cul	III	fig|65058.108.peg.1685		hypothetical protein		77	PLF_1716_00029499	PGF_08225224
			Cp, Cul	III	fig|65058.108.peg.1686	CBE74_07735	hypothetical protein		79	PLF_1716_00006959	PGF_01381191
			Cp, Cul	III	fig|65058.108.peg.1687		hypothetical protein		98	PLF_1716_00006959	PGF_01381191
			Cp, Cul	III	fig|65058.108.peg.1688		hypothetical protein		107	PLF_1716_00022553	PGF_00280983
			Cp, Cul	III	fig|65058.108.peg.1689		hypothetical protein		54	PLF_1716_00094129	PGF_00280983
			Cp, Cul	III	fig|65058.108.peg.1690	CBE74_07740	hypothetical protein		235	PLF_1716_00022553	PGF_00280983
			Cp, Cul	III	fig|65058.108.peg.1691	CBE74_07745	hypothetical protein
			Cp, Cul	III	fig|65058.108.peg.1692		hypothetical protein		124	PLF_1716_00079828	PGF_08225224
			Cp, Cul	III	fig|65058.108.peg.1693	CBE74_07750	hypothetical protein		384	PLF_1716_00079828	PGF_08225224
			Cp, Cul	III	fig|65058.108.peg.1694	CBE74_07755	Transcriptional regulator, Xre family		85	PLF_1716_00007283	PGF_09612526
			Cp, Cul	III	fig|65058.108.peg.1695		hypothetical protein		145	PLF_1716_00099145	PGF_09367732
			Cp, Cul	III	fig|65058.108.peg.1696		Type I restriction-modification system, DNA-methyltransferase subunit M (EC 2.1.1.72)	GO:0009007|site-specific DNA-methyltransferase (adenine-specific) activity	308	PLF_1716_00009550	PGF_03084064
			Cp, Cul	III	fig|65058.108.peg.1697	CBE74_07760	Type I restriction-modification system, DNA-methyltransferase subunit M (EC 2.1.1.72)	GO:0009007|site-specific DNA-methyltransferase (adenine-specific) activity	105	PLF_1716_00009550	PGF_03084064
			Cp, Cul	III	fig|65058.108.peg.1698	CBE74_07765	Type I restriction-modification system, specificity subunit S		392	PLF_1716_00006114	PGF_04563108
			Cp, Cul	III	fig|65058.108.peg.1699	CBE74_07770	Type I restriction-modification system, restriction subunit R (EC 3.1.21.3)	GO:0009035|Type I site-specific deoxyribonuclease activity	1050	PLF_1716_00027641	PGF_00414310
			Cp		fig|65058.108.peg.1700	CBE74_07775	Phosphomethylpyrimidine synthase ThiC (EC 4.1.99.17)		270	PLF_1716_00000676	PGF_00012969
			Cp		fig|65058.108.peg.1701		Thiamin-phosphate pyrophosphorylase (EC 2.5.1.3)	GO:0004789|thiamine-phosphate diphosphorylase activity	170	PLF_1716_00027887	PGF_01291823
			Cp		fig|65058.108.peg.1702		hypothetical protein		176	PLF_1716_00100656	PGF_10127396
			Cp		fig|65058.108.peg.1703	CBE74_07785	Glycine oxidase ThiO (EC 1.4.3.19)	GO:0043799|glycine oxidase activity	216	PLF_1716_00001300	PGF_00008780
			Cp		fig|65058.108.peg.1704	CBE74_07790	hypothetical protein		67	PLF_1716_00008331	PGF_01381770
			Cp		fig|65058.108.peg.1705	CBE74_07795	Thiazole synthase (EC 2.8.1.10)		262	PLF_1716_00048518	PGF_04175327
			Cp		fig|65058.108.peg.1706	CBE74_07800	Sulfur carrier protein ThiS adenylyltransferase (EC 2.7.7.73)		322	PLF_1716_00007699	PGF_05493644
			Cp		fig|65058.108.peg.1707		Hydroxymethylpyrimidine phosphate kinase ThiD (EC 2.7.4.7)	GO:0008972|phosphomethylpyrimidine kinase activity	158	PLF_1716_00007620	PGF_05520131
			Cp		fig|65058.108.peg.1708	CBE74_07805	hypothetical protein		54	PLF_1716_00070789	PGF_04979338
12	1793740..1802246	PA, ME	Cp		fig|65058.108.peg.1847		ABC-type Fe3+-siderophore transport system, ATPase component		279	PLF_1716_00007085	PGF_02347142
			Cp		fig|65058.108.peg.1848	CBE74_08450	hypothetical protein		96	PLF_1716_00007832	PGF_08225224
			Cp		fig|65058.108.peg.1849		hypothetical protein		252	PLF_1716_00007832	PGF_08225224
			Cp		fig|65058.108.peg.1850	CBE74_08455	hypothetical protein		109	PLF_1716_00015575	PGF_10419757
			Cp		fig|65058.108.peg.1851		hypothetical protein		234	PLF_1716_00015575	PGF_10419757
			Cp		fig|65058.108.peg.1852	CBE74_08460	hypothetical protein		233	PLF_1716_00092042	PGF_08225224
			Cp		fig|65058.108.peg.1853		hypothetical protein		93	PLF_1716_00025807	PGF_08225224
			Cp		fig|65058.108.peg.1854	CBE74_08465	hypothetical protein		311	PLF_1716_00059830	PGF_00292448
			Cp		fig|65058.108.peg.1855	CBE74_08470	Transmembrane protein MT2276, clustered with lipoate gene		256	PLF_1716_00000830	PGF_00060585
			Cp		fig|65058.108.peg.1856	CBE74_08475	putative membrane protein		157	PLF_1716_00001316	PGF_02873114
			Cp		fig|65058.108.peg.1857	CBE74_08480	Glutamine synthetase type I (EC 6.3.1.2)	GO:0004356|glutamate-ammonia ligase activity	478	PLF_1716_00000007	PGF_00275905
13	2029016..2035120		Cp		fig|65058.108.peg.2098	CBE74_09520	hypothetical protein		77	PLF_1716_00099006	PGF_10099535
			Cp		fig|65058.108.peg.2099	CBE74_09525	hypothetical protein		70	PLF_1716_00097977	PGF_08768191
			Cp		fig|65058.108.peg.2100		hypothetical protein		66	PLF_1716_00097860	PGF_09218614
			Cp		fig|65058.108.peg.2101	CBE74_09530	hypothetical protein
			Cp		fig|65058.108.peg.2102	CBE74_09535	hypothetical protein		127	PLF_1716_00002315	PGF_01361219
			Cp		fig|65058.108.peg.2103		hypothetical protein		40	PLF_1716_00094774	PGF_10003023
			Cp		fig|65058.108.peg.2104		Lead, cadmium, zinc and mercury transporting ATPase (EC 3.6.3.3) (EC 3.6.3.5); Copper-translocating P-type ATPase (EC 3.6.3.4)	GO:0008551|cadmium-exporting ATPase activity;GO:0016463|zinc-exporting ATPase activity;GO:0004008|copper-exporting ATPase activity	595	PLF_1716_00001584	PGF_07109475
			Cp		fig|65058.108.peg.2105		hypothetical protein		79	PLF_1716_00022126	PGF_01360292
			Cp		fig|65058.108.peg.2106		hypothetical protein		63	PLF_1716_00099101	PGF_09721391
			Cp		fig|65058.108.peg.2107		hypothetical protein		57	PLF_1716_00008159	PGF_00383334
			Cp		fig|65058.108.peg.2108		hypothetical protein		130	PLF_1716_00008159	PGF_00383334
			Cp		fig|65058.108.rna.51	CBE74_09555	tRNA-Ala
14	2109299..2139505		Cp, Cul		fig|65058.108.peg.2178	CBE74_09915	hypothetical protein		314	PLF_1716_00007223	PGF_08225224
			Cp, Cul		fig|65058.108.peg.2179		hypothetical protein		338	PLF_1716_00055990	PGF_08225224
			Cp, Cul		fig|65058.108.peg.2180		hypothetical protein		166	PLF_1716_00115108	PGF_08225224
			Cp, Cul		fig|65058.108.peg.2181		hypothetical protein		72	PLF_1716_00097320	PGF_09919971
			Cp, Cul		fig|65058.108.peg.2182		hypothetical protein		130	PLF_1716_00036662	PGF_08225224
			Cp, Cul		fig|65058.108.peg.2183		hypothetical protein		42	PLF_1716_00074362	PGF_01363877
			Cp, Cul		fig|65058.108.peg.2184		hypothetical protein		40	PLF_1716_00100631	PGF_09671540
			Cp, Cul		fig|65058.108.peg.2185	CBE74_09925	hypothetical protein		456	PLF_1716_00082553	PGF_08225224
			Cp, Cul		fig|65058.108.peg.2186	CBE74_09930	putative secreted protein		111	PLF_1716_00003970	PGF_01373601
			Cp, Cul		fig|65058.108.peg.2187	CBE74_09935	putative membrane protein		47	PLF_1716_00002927	PGF_01365873
			Cp, Cul		fig|65058.108.peg.2188		hypothetical protein		89	PLF_1716_00041064	PGF_01374997
			Cp, Cul		fig|65058.108.peg.2189	CBE74_09940	hypothetical protein		124	PLF_1716_00074349	PGF_06901556
			Cp, Cul		fig|65058.108.peg.2190		hypothetical protein		54	PLF_1716_00100401	PGF_09637567
			Cp, Cul		fig|65058.108.peg.2191	CBE74_09945	hypothetical protein		417	PLF_1716_00029592	PGF_08225224
			Cp, Cul	IV	fig|65058.108.peg.2192	CBE74_09950	hypothetical protein		615	PLF_1716_00012922	PGF_12898378
			Cp, Cul	IV	fig|65058.108.peg.2193	CBE74_09955	hypothetical protein		376	PLF_1716_00099023	PGF_08225224
			Cp, Cul	IV	fig|65058.108.peg.2194	CBE74_09960	hypothetical protein		278	PLF_1716_00009058	PGF_01382034
			Cp, Cul	IV	fig|65058.108.peg.2195		hypothetical protein		72	PLF_1716_00087906	PGF_01381911
			Cp, Cul	IV	fig|65058.108.peg.2196		hypothetical protein		52	PLF_1716_00099503	PGF_09671448
			Cp, Cul	IV	fig|65058.108.peg.2197	CBE74_09965	hypothetical protein		87	PLF_1716_00090114	PGF_06522776
			Cp, Cul	IV	fig|65058.108.peg.2198	CBE74_09970	hypothetical protein		431	PLF_1716_00019512	PGF_01358483
			Cp, Cul	IV	fig|65058.108.peg.2199		hypothetical protein		40	PLF_1716_00095918	PGF_10288376
			Cp, Cul	IV	fig|65058.108.peg.2200	CBE74_09975	hypothetical protein		239	PLF_1716_00073800	PGF_03149215
			Cp, Cul	IV	fig|65058.108.peg.2201	CBE74_09980	hypothetical protein		298	PLF_1716_00099775	PGF_08225224
			Cp, Cul	IV	fig|65058.108.peg.2202		hypothetical protein		52	PLF_1716_00099081	PGF_10127226
			Cp, Cul	IV	fig|65058.108.peg.2203	CBE74_09985	hypothetical protein		322	PLF_1716_00006778	PGF_08225224
			Cp, Cul	IV	fig|65058.108.peg.2204	CBE74_09990	hypothetical protein		74	PLF_1716_00095686	PGF_08748208
			Cp, Cul	IV	fig|65058.108.peg.2205	CBE74_09995	hypothetical protein		134	PLF_1716_00103041	PGF_08225224
			Cp, Cul	IV	fig|65058.108.peg.2206	CBE74_10000	hypothetical protein		141	PLF_1716_00021628	PGF_10408700
			Cp, Cul	IV	fig|65058.108.peg.2207		hypothetical protein		37	PLF_1716_00099289	PGF_09183868
			Cp, Cul	IV	fig|65058.108.peg.2208	CBE74_10005	hypothetical protein		305	PLF_1716_00081931	PGF_00693732
			Cp, Cul	IV	fig|65058.108.peg.2209	CBE74_10010	hypothetical protein		127	PLF_1716_00095966	PGF_09380072
			Cp, Cul	IV	fig|65058.108.peg.2210	CBE74_10015	hypothetical protein		92	PLF_1716_00097271	PGF_08457150
			Cp, Cul	IV	fig|65058.108.peg.2211	CBE74_10020	hypothetical protein		107	PLF_1716_00098973	PGF_08456423
			Cp, Cul	IV	fig|65058.108.peg.2212		hypothetical protein		52	PLF_1716_00095520	PGF_08643915
			Cp, Cul	IV	fig|65058.108.peg.2213		hypothetical protein		42	PLF_1716_00037171	PGF_01371052
			Cp, Cul	IV	fig|65058.108.peg.2214	CBE74_10025	hypothetical protein		102	PLF_1716_00104729	PGF_10421292
			Cp, Cul	IV	fig|65058.108.peg.2215	CBE74_10030	hypothetical protein		306	PLF_1716_00102492	PGF_10420072
			Cp, Cul	IV	fig|65058.108.peg.2216	CBE74_10035	hypothetical protein		132	PLF_1716_00036326	PGF_01371290
			Cp, Cul	IV	fig|65058.108.peg.2217		hypothetical protein		55	PLF_1716_00061585	PGF_05302192
			Cp, Cul	IV	fig|65058.108.peg.2218	CBE74_10040	hypothetical protein		151	PLF_1716_00076964	PGF_05302192
			Cp, Cul	IV	fig|65058.108.peg.2219	CBE74_10045	hypothetical protein		244	PLF_1716_00061585	PGF_05302192
			Cp, Cul	IV	fig|65058.108.peg.2220		hypothetical protein		55	PLF_1716_00097354	PGF_10068684
			Cp, Cul	IV	fig|65058.108.peg.2221		hypothetical protein		448	PLF_1716_00081824	PGF_08225224
			Cp, Cul	IV	fig|65058.108.peg.2222		hypothetical protein		52	PLF_1716_00100626	PGF_08470292
			Cp, Cul	IV	fig|65058.108.peg.2223		hypothetical protein		43	PLF_1716_00104828	PGF_04142611
			Cp, Cul	IV	fig|65058.108.peg.2224	CBE74_10055	hypothetical protein		136	PLF_1716_00104828	PGF_04142611
			Cp, Cul	IV	fig|65058.108.peg.2225	CBE74_10060	hypothetical protein		305	PLF_1716_00072521	PGF_08225224
			Cp, Cul	IV	fig|65058.108.peg.2226		hypothetical protein		78	PLF_1716_00115910	PGF_08225224
			Cp, Cul	IV	fig|65058.108.peg.2227	CBE74_10065	hypothetical protein		132	PLF_1716_00114220	PGF_08225224
15	2255307..2261370		Cp		fig|65058.108.peg.2358	CBE74_10655	hypothetical protein		299	PLF_1716_00005113	PGF_08225224
			Cp		fig|65058.108.peg.2359		hypothetical protein		182	PLF_1716_00096299	PGF_08629065
			Cp		fig|65058.108.peg.2360	CBE74_10660	hypothetical protein		319	PLF_1716_00006760	PGF_01381114
			Cp		fig|65058.108.peg.2361	CBE74_10665	hypothetical protein		204	PLF_1716_00100180	PGF_09032550
			Cp		fig|65058.108.peg.2362	CBE74_10670	hypothetical protein		247	PLF_1716_00094221	PGF_09393539
			Cp		fig|65058.108.peg.2363	CBE74_10675	hypothetical protein		198	PLF_1716_00095543	PGF_09505115
			Cp		fig|65058.108.peg.2364	CBE74_10680	hypothetical protein		166	PLF_1716_00096527	PGF_09207695
16	2517632..2529863	ME	Cp		fig|65058.108.peg.2609	CBE74_11735	Uncharacterized amino acid permease, GabP family		335	PLF_1716_00001860	PGF_00404070
			Cp		fig|65058.108.peg.2610		hypothetical protein		76	PLF_1716_00075298	PGF_01357232
			Cp		fig|65058.108.peg.2611	CBE74_11740	Succinate-semialdehyde dehydrogenase [NAD(P)+] (EC 1.2.1.16)	GO:0009013|succinate-semialdehyde dehydrogenase [NAD(P)+] activity	484	PLF_1716_00001973	PGF_07204877
			Cp		fig|65058.108.peg.2612	CBE74_11745	Gamma-aminobutyrate:alpha-ketoglutarate aminotransferase (EC 2.6.1.19)	GO:0003867|4-aminobutyrate transaminase activity	444	PLF_1716_00012509	PGF_04337880
			Cp		fig|65058.108.peg.2613	CBE74_11750	hypothetical protein		469	PLF_1716_00092296	PGF_01354275
			Cp		fig|65058.108.peg.2614	CBE74_11755	Succinate-semialdehyde dehydrogenase [NAD] (EC 1.2.1.24); Succinate-semialdehyde dehydrogenase [NADP+] (EC 1.2.1.79)	GO:0004777|succinate-semialdehyde dehydrogenase (NAD+) activity	333	PLF_1716_00001456	PGF_02075427
			Cp		fig|65058.108.peg.2615		hypothetical protein		119	PLF_1716_00095052	PGF_09307973
			Cp		fig|65058.108.peg.2616	CBE74_11760	Uncharacterized amino acid permease, GabP family		508	PLF_1716_00005049	PGF_00778630
			Cp		fig|65058.108.peg.2617	CBE74_11765	hypothetical protein		302	PLF_1716_00009002	PGF_01382003
			Cp		fig|65058.108.peg.2618	CBE74_11770	Monoamine/putrescine oxidase (EC 1.4.3.10)	GO:0050232|putrescine oxidase activity	494	PLF_1716_00003009	PGF_00022603
			Cp		fig|65058.108.peg.2619	CBE74_11775	Transcriptional regulator, AcrR family		224	PLF_1716_00005517	PGF_07182652
Cp		Corynebacterium pseudotuberculosis ATCC19410
Cul		Corynebacterium ulcerans NTCT7910

## Sheet: Prophages (summary)
gi|00000000|ref|CP021417.1| [Corynebacterium ulcerans strain PO100/5 | 65058.108]. 2572413, gc%: 54.40%
Total: 4 prophage regions have been identified, of which 1 regions are intact, 3 regions are incomplete, and 0 regions are questionable.
Region	Region Length	Prophage	GENOMIC ISLAND	Completeness	Score	# Total Proteins	Region Position	Most Common Phage	GC %
1	44.5Kb	Prophage I (tox+)	5	incomplete	20	39	161483-206048	PHAGE_Gordon_Nyceirae_NC_031004(11)	0.5296
2	59.8Kb	Prophage III	8	intact	120	44	695773-755621	PHAGE_Lactob_PLE2_NC_031036(3)	0.5759
3	44.3Kb	Prophage III	11	incomplete	50	27	1594987-1639315	PHAGE_Clostr_phiCT453A_NC_028991(4)	0.5581
4	20.7Kb	Prophage IV	14	incomplete	20	20	2118466-2139193	PHAGE_Gordon_Bowser_NC_030930(2)	0.5482
Intact (score > 90)
Questionable (score 70-90)
Incomplete (score < 70)
Region:	The number assigned to the region.
Region Length:	The length of the sequence of that region (in bp).
Completeness:	A prediction of whether the region contains a intact or incomplete prophage based on the above criteria.
Score:	The score of the region based on the above criteria.
# Total Proteins:	The number of ORFs present in the region.
Region Position:	The start and end positions of the region on the bacterial chromosome.
Most Common Phage:	The phage(s) with the highest number of proteins most similar to those in the region.
GC %:	The percentage of GC nucleotides of the region.
Criteria for scoring prophage regions (as intact, questionable, or incomplete):
Method 1:
1. If the number of certain phage organism in this table is more than or equal to 100% of the total number of CDS of the region, the region is marked with total score 150. If less than 100%, method 2 and 3 will be used.
Method 2:
1. If the number of certain phage organism in this table is more than 50% of the total number of CDS of the region, that phage organism is considered as the major potential phage for that region; the percentage of the total number of that phage organism in this table in the total number of proteins of the region is calculated and then multipled by 100; the percentage of the length of that phage o…
Method 3:
1. If any of the specific phage-related keywords (such as 'capsid', 'head', 'integrase', 'plate', 'tail', 'fiber', 'coat', 'transposase', 'portal', 'terminase', 'protease' or 'lysin') are present, the score will be increased by 10 for each keyword found.
2. If the size of the region is greater than 30 Kb, the score will be increased by 10.
3. If there are at least 40 proteins in the region, the score will be increased by 10.
4. If all of the phage-related proteins and hypothetical proteins constitute more than 70% of the total number of proteins in the region, the score will be increased by 10.
Compared the total score of method 2 with the total score of method 3, the bigger one is chosen as the total score of the region.
If the region's total score is less than 70, it is marked as incomplete; if between 70 to 90, it is marked as questionable; if greater than 90, it is marked as intact.

## Sheet: Prophages (detail)
gi|00000000|ref|CP021417.1| [Corynebacterium ulcerans strain PO100/5 | 65058.108]. 2572413, gc%: 54.40%
Region 1, total 41 CDS
Prophage I (tox+)
#	CDS Position	BLAST Hit	E-Value
1	161483..161532	attL	0
2	complement(169079..170305)	PHAGE_Coryne_Poushou_NC_042139: replication and recombination DNA helicase; 65058.108.peg.182; phage(gi100033)	6.41e-141
3	complement(170427..170657)	PHAGE_Gordon_Gsput1_NC_030932: hypothetical protein; 65058.108.peg.183; phage(gi100029)	8.32e-05
4	complement(170660..170929)	hypothetical protein; 65058.108.peg.184	0
5	complement(171024..171431)	PHAGE_Coryne_Poushou_NC_042139: RecA-like recombination protein; 65058.108.peg.185; phage(gi100035)	7.14e-64
6	complement(171441..171932)	PHAGE_Coryne_Poushou_NC_042139: DNA polymerase; 65058.108.peg.186; phage(gi100036)	4.11e-21
7	172046..172289	transcriptional regulator; 65058.108.peg.187	0
8	complement(172529..172855)	hypothetical protein; 65058.108.peg.188	0
9	172874..173380	hypothetical protein; 65058.108.peg.189	0
10	173362..174048	hypothetical protein; 65058.108.peg.190	0
11	174168..174377	hypothetical protein; 65058.108.peg.191	0
12	174374..174601	hypothetical protein; 65058.108.peg.192	0
13	174617..175414	PHAGE_Mycoba_Donovan_NC_023552: antirepressor; 65058.108.peg.193; phage(gi589893079)	9.13e-59
14	175411..175629	hypothetical protein; 65058.108.peg.194	0
15	175710..176468	PHAGE_Coryne_Poushou_NC_042139: RNA polymerase sigma factor; 65058.108.peg.195; phage(gi100049)	3.59e-25
16	176465..176881	PHAGE_Coryne_Poushou_NC_042139: hypothetical protein; 65058.108.peg.196; phage(gi100050)	6.47e-22
17	176909..177718	PHAGE_Coryne_Poushou_NC_042139: recombination endonuclease subunit; 65058.108.peg.197; phage(gi100052)	3.12e-108
18	177851..178426	PHAGE_Coryne_Poushou_NC_042139: hypothetical protein; 65058.108.peg.198; phage(gi100053)	1.68e-24
19	178531..178926	hypothetical protein; 65058.108.peg.199	0
20	179051..179530	PHAGE_Gordon_Nyceirae_NC_031004: DNA topoisomerase medium subunit; 65058.108.peg.200; phage(gi100004)	3.77e-29
21	179514..180584	PHAGE_Gordon_Nyceirae_NC_031004: DNA topoisomerase II large subunit; 65058.108.peg.201; phage(gi100005)	9.86e-139
22	180559..181170	PHAGE_Gordon_Nyceirae_NC_031004: hypothetical protein; 65058.108.peg.202; phage(gi100006)	4.27e-72
23	181170..181346	hypothetical protein; 65058.108.peg.203	0
24	181389..182495	PHAGE_Mycoba_Astro_NC_042337: hypothetical protein; 65058.108.peg.204; phage(gi100010)	4.81e-55
25	182514..184214	PHAGE_Gordon_Nyceirae_NC_031004: hypothetical protein; 65058.108.peg.205; phage(gi100008)	1.33e-42
26	184211..184513	hypothetical protein; 65058.108.peg.206	0
27	184590..185210	PHAGE_Mycoba_Benedict_NC_042331: hypothetical protein; 65058.108.peg.207; phage(gi100012)	5.5e-05
28	185222..186211	PHAGE_Gordon_GMA1_NC_030902: hypothetical protein; 65058.108.peg.208; phage(gi100006)	3.23e-123
29	186223..186522	hypothetical protein; 65058.108.peg.209	0
30	186759..186944	hypothetical protein; 65058.108.peg.210	0
31	186941..187309	hypothetical protein; 65058.108.peg.211	0
32	187306..187626	PHAGE_Gordon_Nyceirae_NC_031004: hypothetical protein; 65058.108.peg.212; phage(gi100016)	3.57e-22
33	187635..188078	PHAGE_Gordon_Nyceirae_NC_031004: hypothetical protein; 65058.108.peg.213; phage(gi100017)	2.04e-13
34	188096..188935	PHAGE_Gordon_Nyceirae_NC_031004: exonuclease A; 65058.108.peg.214; phage(gi100018)	8.96e-32
35	189031..189384	hypothetical protein; 65058.108.peg.215	0
36	189423..189833	PHAGE_Gordon_Nyceirae_NC_031004: hypothetical protein; 65058.108.peg.216; phage(gi100020)	4.04e-12
37	189862..191313	PHAGE_Gordon_BritBrat_NC_030942: exonuclease A; 65058.108.peg.217; phage(gi100018)	3.94e-72
38	191310..192635	PHAGE_Gordon_Terrapin_NC_031001: hypothetical protein; 65058.108.peg.218; phage(gi100022)	1.84e-33
39	192657..193547	PHAGE_Gordon_Splinter_NC_030927: hypothetical protein; 65058.108.peg.219; phage(gi100020)	4.18e-25
40	193575..194510	PHAGE_Gordon_Obliviate_NC_031237: hypothetical protein; 65058.108.peg.220; phage(gi100016)	1.71e-09
41	206048..206097	attR	0
Region 2, total 46 CDS
Prophage II
#	CDS Position	BLAST Hit	E-Value
1	695773..695784	attL	0
2	703779..704921	PHAGE_Clostr_phiCT453A_NC_028991: hypothetical protein; 65058.108.peg.764; phage(gi100016)	3.06e-111
3	704927..705472	PHAGE_Clostr_phiCT453A_NC_028991: hypothetical protein; 65058.108.peg.765; phage(gi100017)	1.52e-70
4	705484..705681	hypothetical protein; 65058.108.peg.766	0
5	705758..707725	PHAGE_Strept_315.6_NC_004589: putative DNA polymerase A domain; 65058.108.peg.767; phage(gi28876473)	0
6	complement(707736..708560)	hypothetical protein; 65058.108.peg.768	0
7	708819..709583	PHAGE_Staphy_37_NC_007055: ORF016; 65058.108.peg.769; phage(gi66395745)	7.02e-52
8	709580..710023	PHAGE_Gordon_Splinter_NC_030927: hypothetical protein; 65058.108.peg.770; phage(gi100069)	3.52e-08
9	710020..712281	PHAGE_Lactob_A2_NC_004112: putative primase; 65058.108.peg.771; phage(gi22296557)	4.29e-59
10	712424..712702	PHAGE_Entero_phiFL4A_NC_013644: hypothetical protein; 65058.108.peg.772; phage(gi281416461)	3.48e-20
11	712683..714059	PHAGE_Entero_phiFL4A_NC_013644: DNA helicase; 65058.108.peg.773; phage(gi281416462)	8.38e-162
12	714047..714511	hypothetical phage-associated protein; 65058.108.peg.774	0
13	714663..715040	PHAGE_Burkho_phiE125_NC_003309: putative class I holin; 65058.108.peg.775; phage(gi17975232)	1.94e-16
14	715321..715896	Phage terminase, small subunit; 65058.108.peg.776	0
15	715978..717162	S-adenosylmethionine synthetase (EC 2.5.1.6); 65058.108.peg.777	0
16	717134..718384	PHAGE_Strept_EJ_1_NC_005294: transferase; 65058.108.peg.778; phage(gi39653711)	4.39e-83
17	718530..718715	hypothetical protein; 65058.108.peg.779	0
18	718712..719368	hypothetical protein; 65058.108.peg.780	0
19	719365..719562	PHAGE_Bacill_SP_15_NC_031245: hypothetical protein; 65058.108.peg.781; phage(gi100310)	3.56e-10
20	719658..719993	hypothetical protein; 65058.108.peg.782	0
21	720189..720476	hypothetical protein; 65058.108.peg.783	0
22	720648..720830	hypothetical protein; 65058.108.peg.784	0
23	720944..722548	PHAGE_Gordon_Zirinka_NC_031097: hypothetical protein; 65058.108.peg.785; phage(gi100002)	1.39e-105
24	722579..723175	hypothetical protein; 65058.108.peg.786	0
25	723244..724560	PHAGE_Burkho_phi6442_NC_009235: gp4, phage portal protein, HK97 family; 65058.108.peg.787; phage(gi134288632)	6.61e-90
26	724557..725435	PHAGE_Geobac_E2_NC_009552: putative Clp peptidase; 65058.108.peg.788; phage(gi148747731)	7.57e-45
27	725454..726680	PHAGE_Azospi_Cd_NC_010355: Phage major capsid protein; 65058.108.peg.789; phage(gi168495136)	2.12e-41
28	726702..727019	uncharacterized phage protein; 65058.108.peg.790	0
29	727023..727354	phage head-tail adapter protein; 65058.108.peg.791	0
30	727357..727794	Phage protein, HK97, gp10; 65058.108.peg.792	0
31	727791..728135	hypothetical protein; 65058.108.peg.793	0
32	728153..728749	PHAGE_Paenib_Harrison_NC_028746: major tail protein; 65058.108.peg.794; phage(gi971482321)	1.18e-27
33	728768..729187	FIG00513126: hypothetical protein; 65058.108.peg.795	0
34	complement(729381..729896)	hypothetical protein; 65058.108.peg.796	0
35	729959..732637	PHAGE_Microb_Pikmin_NC_042119: hypothetical protein; 65058.108.peg.797; phage(gi100017)	3.66e-98
36	732637..733329	PHAGE_Lactob_iA2_NC_028830: tail protein; 65058.108.peg.798; phage(gi971747643)	2.23e-21
37	733402..737268	PHAGE_Lactob_iA2_NC_028830: tail protein; 65058.108.peg.799; phage(gi971747644)	2.01e-71
38	737282..737704	PHAGE_Lactob_iA2_NC_028830: hypothetical protein; 65058.108.peg.800; phage(gi971747645)	2.11e-17
39	737701..737919	hypothetical protein; 65058.108.peg.801	0
40	738002..738469	PHAGE_Bacill_250_NC_029024: holin; 65058.108.peg.802; phage(gi971766651)	4.96e-28
41	738469..739293	PHAGE_Propio_B3_NC_041892: DNA primase subunit; 65058.108.peg.803; phage(gi100025)	1.63e-73
42	739450..739857	hypothetical protein; 65058.108.peg.804	0
43	739854..740042	hypothetical protein; 65058.108.peg.805	0
44	740109..741362	PHAGE_Bacill_Gamma_NC_007458: site-specific recombinase; 65058.108.peg.806; phage(gi77020163)	1.91e-29
45	741359..742927	PHAGE_Bacill_WBeta_NC_007734: putative site-specific recombinase; 65058.108.peg.807; phage(gi85701406)	5.3e-28
46	755621..755632	attR	0
Region 3, total 30 CDS
Prophage III
#	CDS Position	BLAST Hit	E-Value
1	1594987..1595000	attL	0
2	1609188..1609745	PHAGE_Arthro_vB_ArS_ArV2_NC_022972: tape measure protein; 65058.108.peg.1655; phage(gi563398126)	1.95e-06
3	complement(1609728..1610609)	PHAGE_Mycoba_SkinnyPete_NC_041882: hypothetical protein; 65058.108.peg.1656; phage(gi100032)	2.51e-18
4	complement(1610908..1612077)	PHAGE_Thermu_OH2_NC_021784: SMF family protein; 65058.108.peg.1657; phage(gi526118339)	3.56e-22
5	complement(1612535..1613089)	PROPHAGE_Escher_Sakai: putative ATP-dependent protease; 65058.108.peg.1658; phage(gi15833954)	1.55e-39
6	complement(1613080..1613625)	PROPHAGE_Escher_Sakai: putative ATP-dependent protease; 65058.108.peg.1659; phage(gi15833954)	7.37e-23
7	complement(1613612..1614013)	UPF0102 protein YraN; 65058.108.peg.1660	0
8	complement(1614147..1614329)	hypothetical protein; 65058.108.peg.1661	0
9	complement(1614575..1614958)	S-adenosylmethionine synthetase (EC 2.5.1.6); 65058.108.peg.1662	0
10	complement(1615046..1615495)	Phage terminase, small subunit; 65058.108.peg.1663	0
11	1615526..1616488	hypothetical protein; 65058.108.peg.1664	0
12	complement(1616687..1617064)	PHAGE_Bacill_phi105_NC_004167: hypothetical protein; 65058.108.peg.1665; phage(gi22855043)	2.65e-21
13	complement(1617219..1617683)	hypothetical protein; 65058.108.peg.1666	0
14	complement(1617680..1618411)	PHAGE_Clostr_phiCT453A_NC_028991: hypothetical protein; 65058.108.peg.1667; phage(gi100022)	7.82e-77
15	complement(1618401..1619045)	PHAGE_Entero_phiFL4A_NC_013644: DNA helicase; 65058.108.peg.1668; phage(gi281416462)	2.85e-73
16	complement(1619026..1619304)	PHAGE_Entero_phiFL4A_NC_013644: hypothetical protein; 65058.108.peg.1669; phage(gi281416461)	1.67e-20
17	complement(1619501..1619893)	PHAGE_Lactob_A2_NC_004112: putative primase; 65058.108.peg.1670; phage(gi22296557)	1.48e-14
18	complement(1619929..1621707)	PHAGE_Gordon_GMA4_NC_030939: hypothetical protein; 65058.108.peg.1671; phage(gi100058)	1.41e-24
19	complement(1621704..1621895)	hypothetical protein; 65058.108.peg.1672	0
20	complement(1621867..1622160)	hypothetical protein; 65058.108.peg.1673	0
21	complement(1622150..1622917)	PHAGE_Staphy_37_NC_007055: ORF016; 65058.108.peg.1674; phage(gi66395745)	8.07e-54
22	1623073..1623549	hypothetical protein; 65058.108.peg.1675	0
23	1623645..1623905	hypothetical protein; 65058.108.peg.1676	0
24	complement(1623950..1624435)	PHAGE_Staphy_2638A_NC_007051: ORF004; 65058.108.peg.1677; phage(gi66395454)	5.93e-46
25	complement(1624592..1624762)	PHAGE_Clostr_phiCT453A_NC_028991: exonuclease A; 65058.108.peg.1678; phage(gi100018)	7.35e-22
26		PHAGE_Entero_phiFL4A_NC_013644: DNA polymerase; 65058.108.peg.1679; phage(gi281416455)	6.01e-40
27	complement(1625911..1626120)	hypothetical protein; 65058.108.peg.1680	0
28	complement(1626138..1626671)	PHAGE_Clostr_phiCT453A_NC_028991: hypothetical protein; 65058.108.peg.1681; phage(gi100017)	4.59e-67
29	complement(1626706..1627839)	PHAGE_Clostr_phiCT453A_NC_028991: hypothetical protein; 65058.108.peg.1682; phage(gi100016)	4.98e-102
30	1639315..1639328	attR	0
Region 4, total 22 CDS
Prophage IV
#	CDS Position	BLAST Hit	E-Value
1	2118466..2118479	attL	0
2	complement(2129289..2130206)	PHAGE_Gordon_Schwabeltier_NC_031255: hypothetical protein; 65058.108.peg.2208; phage(gi100012)	3.24e-06
3	complement(2130209..2130592)	hypothetical protein; 65058.108.peg.2209	0
4	complement(2130592..2130870)	PHAGE_Gordon_Hedwig_NC_031099: hypothetical protein; 65058.108.peg.2210; phage(gi100011)	3.63e-05
5	complement(2130883..2131206)	hypothetical protein; 65058.108.peg.2211	0
6	2131240..2131398	hypothetical protein; 65058.108.peg.2212	0
7	complement(2131589..2131717)	hypothetical protein; 65058.108.peg.2213	0
8	complement(2131777..2132085)	hypothetical protein; 65058.108.peg.2214	0
9	complement(2132098..2133018)	PHAGE_Gordon_Guacamole_NC_031265: hypothetical protein; 65058.108.peg.2215; phage(gi100006)	3.91e-61
10	complement(2133049..2133447)	hypothetical protein; 65058.108.peg.2216	0
11	complement(2133463..2133630)	hypothetical protein; 65058.108.peg.2217	0
12	complement(2133627..2134082)	hypothetical protein; 65058.108.peg.2218	0
13	complement(2134043..2134777)	PHAGE_Mycoba_Shipwreck_NC_031261: DNA topoisomerase medium subunit; 65058.108.peg.2219; phage(gi100004)	1.59e-39
14	complement(2134774..2134941)	PHAGE_Rhodoc_ReqiPine5_NC_023722: gp11; 65058.108.peg.2220; phage(gi593778352)	1.95e-06
15	complement(2134922..2136268)	PHAGE_Gordon_Attis_NC_041883: hypothetical protein; 65058.108.peg.2221; phage(gi100003)	3.71e-90
16	complement(2136290..2136448)	hypothetical protein; 65058.108.peg.2222	0
17	complement(2136461..2136592)	hypothetical protein; 65058.108.peg.2223	0
18	complement(2136589..2136999)	PHAGE_Gordon_Bowser_NC_030930: hypothetical protein; 65058.108.peg.2224; phage(gi100002)	3.49e-11
19	2137056..2137973	hypothetical protein; 65058.108.peg.2225	0
20	2138432..2138445	attR	0
21	2138542..2138778	PHAGE_Coryne_Poushou_NC_042139: replication and recombination DNA helicase; 65058.108.peg.2226; phage(gi100033)	9.21e-05
22	2138795..2139193	PHAGE_Mycoba_MiaZeal_NC_028953: integrase; 65058.108.peg.2227; phage(gi971759993)	4.58e-17
