# Supplementary material for: Taxonomic classification of strain PO100/5 shows a broader geographic distribution and genetic markers of the recently described Corynebacterium silvaticum
Source: PLoS One. 2020 Dec 21;15(12):e0244210. doi: 10.1371/journal.pone.0244210 (PMC7751848; doi:10.1371/journal.pone.0244210)
Supplement: S13 File — PathogenFinder v. 1.1 was used to identify proteins associated to bacterial pathogens in the proteome of C. silvaticum PO100/5 (isolated from domestic pig) and KL0182T (wild boar). (XLSX) [file pone.0244210.s015.xlsx]

## Sheet: PO1005
Prediction of strain PO100/5 pathogenicity using PathogenFinder
INPUT SEQUENCE INFO:
Input Name ::	3_07_10_2020_015642_874253_input.fsa
Sequences ::	2667
Total bpp ::	747591
Longest seq ::	3032
Shortest seq ::	0
Avg seq lenght ::	280.0
RESULTS:
Min Identity Threshold ::	97.05
Z-THRESHOLD ::	-3.22
Prediction Score ::	45.948
Probability of being human pathogen ::	0.882
Matches::	15
Genome Coverage (%) ::	0.56
Pathogenic Families Matched ::	14
Non-Pathogenic Families Matched ::	1
The organisms is predicted as human pathogenic ::	Yes
MATCHED SEQUENCES:
#input_seq:	65058.108.peg.377
#matched_seq:	40875	CP001829	Corynebacterium pseudotuberculosis C231, complete genome.	Actinobacteridae	Formate C-acetyltransferase	ADL09749	Yes	98.14
#input_seq:	65058.108.peg.71
#matched_seq:	40875	CP001829	Corynebacterium pseudotuberculosis C231, complete genome.	Actinobacteridae	Putative glycosilase	ADL09544	Yes	97.18
#input_seq:	65058.108.peg.302
#matched_seq:	40875	CP001829	Corynebacterium pseudotuberculosis C231, complete genome.	Actinobacteridae	Putative H+ anti-porter subunit D, membrane protein	ADL09687	Yes	97.85
#input_seq:	65058.108.peg.2253
#matched_seq:	40875	CP001829	Corynebacterium pseudotuberculosis C231, complete genome.	Actinobacteridae	Multidrug resistance protein B	ADL11222	Yes	97.1
#input_seq:	65058.108.peg.1287
#matched_seq:	40875	CP001829	Corynebacterium pseudotuberculosis C231, complete genome.	Actinobacteridae	anaerobic C4-dicarboxylate transporter	ADL10456	Yes	98.05
#input_seq:	65058.108.peg.1376
#matched_seq:	40875	CP001829	Corynebacterium pseudotuberculosis C231, complete genome.	Actinobacteridae	Anaerobic C4-dicarboxylate transporter	ADL10519	Yes	99.31
#input_seq:	65058.108.peg.818
#matched_seq:	40875	CP001829	Corynebacterium pseudotuberculosis C231, complete genome.	Actinobacteridae	Putative iron ABC transporter permease protein	ADL10073	Yes	97.2
#input_seq:	65058.108.peg.1612
#matched_seq:	40875	CP001829	Corynebacterium pseudotuberculosis C231, complete genome.	Actinobacteridae	4'-phosphopantetheinyl transferase entD	ADL10745	Yes	98.65
#input_seq:	65058.108.peg.829
#matched_seq:	40875	CP001829	Corynebacterium pseudotuberculosis C231, complete genome.	Actinobacteridae	Resuscitation-promoting factor	ADL10080	Yes	99.52
#input_seq:	65058.108.peg.2568
#matched_seq:	40875	CP001829	Corynebacterium pseudotuberculosis C231, complete genome.	Actinobacteridae	MarR-family transcriptional regulator	ADL11479	Yes	97.39
#input_seq:	65058.108.peg.483
#matched_seq:	305	BA000035	Corynebacterium efficiens YS-314 DNA, complete genome.	Actinobacteridae	putative 30S ribosomal protein S10	BAC17331	No	99.01
#input_seq:	65058.108.peg.376
#matched_seq:	40875	CP001829	Corynebacterium pseudotuberculosis C231, complete genome.	Actinobacteridae	Formate acetyltransferase	ADL09748	Yes	97.59
#input_seq:	65058.108.peg.394
#matched_seq:	40875	CP001829	Corynebacterium pseudotuberculosis C231, complete genome.	Actinobacteridae	putative DNA-binding (excisionase) protein	ADL09763	Yes	100.0
#input_seq:	65058.108.peg.2249
#matched_seq:	40875	CP001829	Corynebacterium pseudotuberculosis C231, complete genome.	Actinobacteridae	Hypothetical protein	ADL11219	Yes	98.21
#input_seq:	65058.108.peg.88
#matched_seq:	40875	CP001829	Corynebacterium pseudotuberculosis C231, complete genome.	Actinobacteridae	Conserved hypothetical protein	ADL09556	Yes	100.0

## Sheet: KL1082
Prediction of strain KL0182 pathogenicity using PathogenFinder
INPUT SEQUENCE INFO:
Input Name ::	3_07_10_2020_022612_363531_input.fsa
Sequences ::	2623
Total bpp ::	746094
Longest seq ::	3032
Shortest seq ::	25
Avg seq lenght ::	284.0
RESULTS:
Min Identity Threshold ::	97.076
Z-THRESHOLD ::	-3.22
Prediction Score ::	40.799
Probability of being human pathogen ::	0.874
Matches::	14
Genome Coverage (%) ::	0.53
Pathogenic Families Matched ::	13
Non-Pathogenic Families Matched ::	1
The organisms is predicted as human pathogenic ::	Yes
MATCHED SEQUENCES:
#input_seq:	2320431.3.peg.1548
#matched_seq:	40875	CP001829	Corynebacterium pseudotuberculosis C231, complete genome.	Actinobacteridae	Formate C-acetyltransferase	ADL09749	Yes	97.99
#input_seq:	2320431.3.peg.1235
#matched_seq:	40875	CP001829	Corynebacterium pseudotuberculosis C231, complete genome.	Actinobacteridae	Putative glycosilase	ADL09544	Yes	97.18
#input_seq:	2320431.3.peg.1620
#matched_seq:	40875	CP001829	Corynebacterium pseudotuberculosis C231, complete genome.	Actinobacteridae	Putative H+ anti-porter subunit D, membrane protein	ADL09687	Yes	97.85
#input_seq:	2320431.3.peg.1746
#matched_seq:	40875	CP001829	Corynebacterium pseudotuberculosis C231, complete genome.	Actinobacteridae	Multidrug resistance protein B	ADL11222	Yes	97.1
#input_seq:	2320431.3.peg.22
#matched_seq:	40875	CP001829	Corynebacterium pseudotuberculosis C231, complete genome.	Actinobacteridae	anaerobic C4-dicarboxylate transporter	ADL10456	Yes	98.05
#input_seq:	2320431.3.peg.116
#matched_seq:	40875	CP001829	Corynebacterium pseudotuberculosis C231, complete genome.	Actinobacteridae	Anaerobic C4-dicarboxylate transporter	ADL10519	Yes	99.31
#input_seq:	2320431.3.peg.2529
#matched_seq:	40875	CP001829	Corynebacterium pseudotuberculosis C231, complete genome.	Actinobacteridae	Putative iron ABC transporter permease protein	ADL10073	Yes	97.2
#input_seq:	2320431.3.peg.357
#matched_seq:	40875	CP001829	Corynebacterium pseudotuberculosis C231, complete genome.	Actinobacteridae	4'-phosphopantetheinyl transferase entD	ADL10745	Yes	98.65
#input_seq:	2320431.3.peg.1064
#matched_seq:	40875	CP001829	Corynebacterium pseudotuberculosis C231, complete genome.	Actinobacteridae	MarR-family transcriptional regulator	ADL11479	Yes	97.39
#input_seq:	2320431.3.peg.1445
#matched_seq:	305	BA000035	Corynebacterium efficiens YS-314 DNA, complete genome.	Actinobacteridae	putative 30S ribosomal protein S10	BAC17331	No	99.01
#input_seq:	2320431.3.peg.1549
#matched_seq:	40875	CP001829	Corynebacterium pseudotuberculosis C231, complete genome.	Actinobacteridae	Formate acetyltransferase	ADL09748	Yes	97.59
#input_seq:	2320431.3.peg.1534
#matched_seq:	40875	CP001829	Corynebacterium pseudotuberculosis C231, complete genome.	Actinobacteridae	putative DNA-binding (excisionase) protein	ADL09763	Yes	100.0
#input_seq:	2320431.3.peg.1742
#matched_seq:	40875	CP001829	Corynebacterium pseudotuberculosis C231, complete genome.	Actinobacteridae	Hypothetical protein	ADL11219	Yes	98.21
#input_seq:	2320431.3.peg.1255
#matched_seq:	40875	CP001829	Corynebacterium pseudotuberculosis C231, complete genome.	Actinobacteridae	Conserved hypothetical protein	ADL09556	Yes	100.0
